# Supplementary material for: Identification of miRNAs and their targets using high-throughput sequencing and degradome analysis in cytoplasmic male-sterile and its maintainer fertile lines of brassica juncea
Source: BMC Genomics. 2013 Jan 16;14:9. doi: 10.1186/1471-2164-14-9 (PMC3553062; doi:10.1186/1471-2164-14-9)
Supplement: Additional file 1 — In this additional table, it includes 13 sub-tables. All the annotations of the tables are followings, also in the additional table. Table S1. Distribution of counts of sequ-seqs during standard filtering in two libraries. Table S2. Distribution of counts of mappable reads in two libraries. Table S3. Length distribution of mappable counts and unique sRNAs of sequ-seqs type in two libraries. Table S4. Brassica juncea miRNA detection information referred to Arabidopsis (miRBase 18.0). Table S5. Profile of known miRNAs in B. juncea referred to Arabidopsis (miRBase18.0). Table S6. Profile of novel miRNAs originating from other plant pre-miRNAs (miRbase 18.0) that can be mapped to the Arabidopsis genome. Table S7. Profile of novel miRNAs originating from pre-miRNAs that could not be mapped to the Arabidopsis genome; however, novel miRNAs were mapped to the genome and the extended sequences at the mapped positions of the genome were potentially from hairpins. Table S8. Profile of novel miRNAs originating from pre-miRNAs that could not be mapped to the Arabidopsis genome; however, novel miRNAs were mapped to the genome and the extended sequences at the mapped positions of the genome were not potentially from hairpins. Table S9. Profile of novel miRNAs originating from pre-miRNAs that could not be mapped to the Arabidopsis genome; additionally, novel miRNAs could not be mapped to the Arabidopsis genome. Table S10. Profile of candidate miRNAs originating from predicted RNA hairpins. Table S11. Profiles of all the microRNAs discovered in reproductive development of B. juncea. Table S12. Overall information of miRNA targets by degradome sequencing and Cleveland analysis in B. juncea. Table S13. Primers used in this study. [file 1471-2164-14-9-S1.xlsx]

## Sheet: Table Annotation
Table S1. Distribution of counts of sequ-seqs during standard filtering in two libraries.
Table S2. Distribution of counts of mappable reads in two libraries.
Table S3. Length distribution of mappable counts and unique sRNAs of sequ-seqs type in two libraries.
Table S4. Brassica juncea miRNA detection information referred to Arabidopsis (miRBase 18.0).
Table S5. Profile of known miRNAs in B. juncea referred to Arabidopsis (miRBase18.0).
Table S6. Profile of novel miRNAs originating from other plant pre-miRNAs (miRbase 18.0) that can be mapped to the Arabidopsis genome.
Table S7. Profile of novel miRNAs originating from pre-miRNAs that could not be mapped to the Arabidopsis genome; however, novel miRNAs were mapped to the genome and the extended sequences at the mapped positions of the genome were potentially from hairpins.
Table S8. Profile of novel miRNAs originating from pre-miRNAs that could not be mapped to the Arabidopsis genome; however, novel miRNAs were mapped to the genome and the extended sequences at the mapped positions of the genome were not potentially from hairpins.
Table S9. Profile of novel miRNAs originating from pre-miRNAs that could not be mapped to the Arabidopsis genome; additionally, novel miRNAs could not be mapped to the Arabidopsis genome.
Table S10. Profile of candidate miRNAs originating from predicted RNA hairpins.
Table S11. Profiles of all the microRNAs discovered in reproductive development of Brassica juncea.
Table S12. Overall information of miRNA targets by degradome sequencing and Cleveland analysis in B. juncea.
Table S13. Primers used in this study.

## Sheet: Table S1
Table S1. Distribution of counts of sequ-seqs during standard filtering in two libraries
RNA class	% average	MF		CMS
		# counts	% of total	# counts	% of total
Raw reads	\	11845753	\	3339182	\
# reads not containing 3ADT	0.0794874	1573979	0.132873	87159	0.0261019
# reads with length < 15	0.0106432	210604	0.0177789	11712	0.00350745
# reads with length > 30	0.116799	2632608	0.222241	37926	0.0113579
Junk reads	0.00553986	96805	0.00817213	9709	0.0029076
Number of mappable reads	0.78753	7331757	0.618935	3192676	0.956125

## Sheet: Table S2
Table S2. Distribution of counts of mappable reads in two libraries
RNA class	% average	MF		CMS
		# counts	% of total	# counts	% of total
Number of mappable reads	\	7331757	\	3192676	\
mRNA	0.602614	4656711	0.635143	1820096	0.570085
Rfamb	0.0391565	338962	0.046232	102424	0.0320809
repeatsc	0.00357303	48875	0.00666621	1532	0.000479848
a, mRNA	ftp://ftp.arabidopsis.org/Sequences/ATH cDNA EST sequences FASTA/
b:Rfam(V 10.0)	ftp://ftp.sanger.ac.uk/pub/databases/Rfam/9.1/
c:repeat-repbase (V13.12)	http://www.girinst.org/repbase/update/index.html

## Sheet: Table S3
Table S3. Length Distribution of Mapple counts of sequ-seqs type in two libraries
length (nt)	MF-RAW		MF-NORM		CMS-RAW		CMS-NORM
	counts	unique_miRNA	counts	unique_miRNA	counts	unique_miRNA	counts	unique_miRNA
15	20	5	19	5	0	0	0	0
16	9	3	8	3	0	0	0	0
17	19	5	18	5	13	1	15	1
18	51	4	46	4	72	4	72	4
19	334	9	299	9	152	8	152	8
20	915	16	819	16	300	15	300	15
21	86219	98	77263	98	102297	90	114127	90
22	1264	20	1133	20	957	15	1066	15
23	598	20	536	20	253	11	253	11
24	1390	36	1245	35	715	25	795	25
25	24	2	22	2	14	1	16	1
26	10	2	9	2	0	0	0	0
27	8	3	7	3	2	1	2	1
28	1	1	1	1	1	1	1	1
29	13	1	12	1	8	1	9	1
30	1	0	0	0	0	0	0	0
31		1	1	1	0	0	0	0
32	7	3	7	3	0	0	0	0

## Sheet: Table S4
Table S4. Brassica juncea microRNA Detection Information referred to Arabidopsis thaliana (miRbase 18.0)
mir_ID	mir genome location		Mature1_ID	Mature1_Seq	Mature Detection		mir_Sequence
	MF	CMS			MF	CMS
ath-MIR156a	Yes	Yes	ath-miR156a	TGACAGAAGAGAGTGAGCAC	Yes	Yes	CAAGAGAAACGCAAAGAAACTGACAGAAGAGAGTGAGCACACAAAGGCAATTTGCATATCATTGCACTTGCTTCTCTTGCGTGCTCACTGCTCTTTCTGTCAGATTCCGGTGCTGATCTCTTT
ath-MIR156b	Yes	Yes	ath-miR156b	TGACAGAAGAGAGTGAGCAC	Yes	Yes	GCTAGAAGAGGGAGAGATGGTGATTGAGGAATGCAACAGAGAAAACTGACAGAAGAGAGTGAGCACATGCAGGCACTGTTATGTGTCTATAACTTTGCGTGTGCGTGCTCACCTCTCTTTCTGTCAGTTGCCTATCTCTGCCTGCTTGACCTCTCTCTCTCTCTCTCTCTCTCAAATTTGGCT
ath-MIR156c	Yes	Yes	ath-miR156c	TGACAGAAGAGAGTGAGCAC	Yes	Yes	CGCATAGAAACTGACAGAAGAGAGTGAGCACACAAAGGCACTTTGCATGTTCGATGCATTTGCTTCTCTTGCGTGCTCACTGCTCTATCTGTCAGATTCCGGCT
ath-MIR156d	Yes	Yes	ath-miR156d	TGACAGAAGAGAGTGAGCAC	Yes	Yes	GATGGGGGAAAAGAAGTTGACAGAAGAGAGTGAGCACACAAAGGGGAAGTTGTATAAAAGTTTTGTATATGGTTGCTTTTGCGTGCTCACTCTCTTTTTGTCATAACTTCTCCTTCAT
ath-MIR156e	Yes	Yes	ath-miR156e	TGACAGAAGAGAGTGAGCAC	Yes	Yes	AGGAGGTGACAGAAGAGAGTGAGCACACATGGTGGTTTCTTGCATGCTTTTTTGATTAGGGTTTCATGCTTGAAGCTATGTGTGCTTACTCTCTCTCTGTCACCCCT
ath-MIR156f	Yes	Yes	ath-miR156f	TGACAGAAGAGAGTGAGCAC	Yes	Yes	GAGTGGTGAGGAATTGATGGTGACAGAAGAGAGTGAGCACACATGGTGGCTTTCTTGCATATTTGAAGGTTCCATGCTTGAAGCTATGTGTGCTCACTCTCTATCCGTCACCCCCTTCTCTCCCTCTCCCTC
ath-MIR156g	No	No	ath-miR156g	CGACAGAAGAGAGTGAGCAC	No	No	ATAACGAAGGCGACAGAAGAGAGTGAGCACACATGGCTCTTTTTCTAGCATGCTCATGCTCGAAAGCTCTGCGTGCTTACTCTCTTCTTGTCTCCTGCTCTCT
ath-MIR156h	Yes	Yes	ath-miR156h	TGACAGAAGAAAGAGAGCAC	No	No	ATGAAAAATGTTGACAGAAGAAAGAGAGCACAACCTGGGATTAGCAAAAAGATAGTTTTGCCCTTGTCGGGAGTGTGCTCTCTTTCCTTCTGCCACCATCATTGCG
ath-MIR156i	No	No	ath-miR156i	TGACAGAAGAGAGAGAGCAG	No	No	TAGATGACAGAAGAGAGAGAGCAGACAGCTTCTCTATCTAATCTGTGGTCGCTTGAATGATGAGTTTGGCATAGGAAGTGTCATCTCTACCCTTGATCTTTCTTGATTCTGCATCACCACCTGACCATTGATTCCTCTCCGACCTGATCCTTCTCCATAAGTACTCTCACCAGAGCTCTTCCTTCTTCGCTCATTGT
ath-MIR156j	Yes	No	ath-miR156j	TGACAGAAGAGAGAGAGCAC	Yes	No	TTTGACAGAAGAGAGAGAGCACAGTTTGAGTCGCCAATTCCCTTGTAGCTCTCTAGTTTAGTGTCCAT
ath-MIR157a	Yes	Yes	ath-miR157a	TTGACAGAAGATAGAGAGCAC	Yes	Yes	GTGTTGACAGAAGATAGAGAGCACAGATGATGAGATACAATTCGGAGCATGTTCTTTGCATCTTACTCCTTTGTGCTCTCTAGCCTTCTGTCATCACC
ath-MIR157b	No	No	ath-miR157b	TTGACAGAAGATAGAGAGCAC	Yes	Yes	TGGGAGGCATTGATAGTGTTGACAGAAGATAGAGAGCACAGATGATAAGATACAATTCCTCGCAGCTTCTTTGCATCTTACTCCTTTGTGCTCTCTAGCCTTCTGTCATCACCCGTTATTTGCCATCACCCA
ath-MIR157c	Yes	Yes	ath-miR157c	TTGACAGAAGATAGAGAGCAC	Yes	Yes	AGGTTTGAGAGTGATGTTGGTTGTTGACAGAAGATAGAGAGCACTAAGGATGACATGCAAGTACATACATATATATCATCACACCGCATGTGGATGATAAAATATGTATAACAAATTCAAAGAAAGAGAGGGAGAGAAAGAGAGAGAACCTGCATCTCTACTCTTTTGTGCTCTCTATACTTCTGTCACCACCTTTATCTCTTCTTCTCTCTAACCT
ath-MIR157d	Yes	Yes	ath-miR157d	TGACAGAAGATAGAGAGCAC	No	No	GTGGAGGGTGATAGTGTGGTTGCTGACAGAAGATAGAGAGCACTAAGGATGCTATGCAAAACAGACACAGATATGTGTTTCTAATTGTATTTCATACTTTAACCTCAAAGTTGATATAAAAAAAGAAAGAAAGATAGAAGAGCTAGAAGACTATCTGCATCTCTATTCCTATGTGCTCTCTATGCTTCTGTCATCACCTTTCTTTCTCTATTTCTCTCTAC
ath-MIR158a	Yes	Yes	ath-miR158a	TCCCAAATGTAGACAAAGCA	Yes	Yes	ACACGTCATCTCTGTGCTTCTTTGTCTACAATTTTGGAAAAAGTGATGACGCCATTGCTCTTTCCCAAATGTAGACAAAGCAATACCGTGATGATGTCGT
ath-MIR158b	No	No	ath-miR158b	CCCCAAATGTAGACAAAGCA	No	No	ATCTCTGTGCTTCTTTGTCTACACTTTTGGAAAAGGTGATGATATCATTGCTTTTCCCCAAATGTAGACAAAGCAATACCGTGAT
ath-MIR159a	Yes	Yes	ath-miR159a	TTTGGATTGAAGGGAGCTCTA	Yes	Yes	GTAGAGCTCCTTAAAGTTCAAACATGAGTTGAGCAGGGTAAAGAAAAGCTGCTAAGCTATGGATCCCATAAGCCCTAATCCTTGTAAAGTAAAAAAGGATTTGGTTATATGGATTGCATATCTCAGGAGCTTTAACTTGCCCTTTAATGGCTTTTACTCTTCTTTGGATTGAAGGGAGCTCTAC
ath-MIR159b	Yes	Yes	ath-miR159b	TTTGGATTGAAGGGAGCTCTT	No	No	GGAAGAGCTCCTTGAAGTTCAATGGAGGGTTTAGCAGGGTGAAGTAAAGCTGCTAAGCTATGGATCCCATAAGCCTTATCAAATTCAATATAATTGATGATAAGGTTTTTTTTATGGATGCCATATCTCAGGAGCTTTCACTTACCCCTTTAATGGCTTCACTCTTCTTTGGATTGAAGGGAGCTCTTCATCTCTC
ath-MIR159c	Yes	Yes	ath-miR159c	TTTGGATTGAAGGGAGCTCCT	No	No	GTGTAACAGAAGGAGCTCCCTTCCTCCAAAACGAAGAGGACAAGATTTGAGGAACTAAAATGCAGAATCTAAGAGTTCATGTCTTCCTCATAGAGAGTGCGCGGTGTTAAAAGCTTGAAGAAAGCACACTTTAAGGGGATTGCACGACCTCTTAGATTCTCCCTCTTTCTCTACATATCATTCTCTTCTCTTCGTTTGGATTGAAGGGAGCTCCTTTTCTTCTTC
ath-MIR160a	Yes	Yes	ath-miR160a	TGCCTGGCTCCCTGTATGCCA	Yes	Yes	GTATGCCTGGCTCCCTGTATGCCATATGCTGAGCCCATCGAGTATCGATGACCTCCGTGGATGGCGTATGAGGAGCCATGCATAT
ath-MIR160b	Yes	Yes	ath-miR160b	TGCCTGGCTCCCTGTATGCCA	Yes	Yes	GTCGTGCCTGGCTCCCTGTATGCCACAAGAAAACATCGATTTAGTTTCAAAATCGATCACTAGTGGCGTACAGAGTAGTCAAGCATGAC
ath-MIR160c	Yes	Yes	ath-miR160c	TGCCTGGCTCCCTGTATGCCA	Yes	Yes	GTTATGCCTGGCTCCCTGTATGCCACGAGTGGATACCGATTTTGGTTTTAAAATCGGCTGCCGGTGGCGTACAAGGAGTCAAGCATGAC
ath-MIR161	No	No	ath-miR161.1	TGAAAGTGACTACATCGGGGT	No	No	TGCTTGATCTCGGTTTTTGACCAGTTTATTGCGTCGATCAATGCATTGAAAGTGACTACATCGGGGTTCCGATTTTTTTTGTTCTTCATATGATGAAGCGGAAACAGTAATCAACCCTGGTTTAGTCACTTTCACTGCATTAATCAATGCATTTGTAAAAAGAGGGAAAAGCA
			ath-miR161.2	TCAATGCATTGAAAGTGACTA	No	No
ath-MIR162a	Yes	Yes	ath-miR162a	TCGATAAACCTCTGCATCCAG	Yes	Yes	TAGTTGGAAGAAGAGTGAGAGTCGCTGGAGGCAGCGGTTCATCGATCTCTTCCTGTGAACACATTAAAAATGTAAAAGCATGAATAGATCGATAAACCTCTGCATCCAGCGTTTGCCTCTTGTATCTTTCTTATTGACTT
ath-MIR162b	Yes	Yes	ath-miR162b	TCGATAAACCTCTGCATCCAG	Yes	Yes	GAGTGAAGTCGCTGGAGGCAGCGGTTCATCGATCAATTCCTGTGAATATTTATTTTTGTTTACAAAAGCAAGAATCGATCGATAAACCTCTGCATCCAGCGCTGCTTGCTC
ath-MIR163	No	No	ath-miR163	TTGAAGAGGACTTGGAACTTCGAT	No	No	ACCCGGTGGATAAAATCGAGTTCCAACCTCTTCAACGACAACGATTTCAACACTCTCTTCCAGGAACAACTTCCTCCAGGCAGATGATACTAAAGTGCTGGAGTTCCCGGTTCCTGAGAGTGAGTCCATATCAAAATGCGCATTCGTTATCACTTGGTTGAACCCATTTGGGGATTTAAATTTGGAGGTGAAATGGAACGCGTAATTGATGACTCCTACGTGGAACCTCTTCTTAGGAAGAGCACGGTCGAAGAAGTAACTGCGCAGTGCTTAAATCGTAGATGCTAAAGTCGTTGAAGAGGACTTGGAACTTCGATATTATCCCCCGTGT
ath-MIR164a	Yes	Yes	ath-miR164a	TGGAGAAGCAGGGCACGTGCA	Yes	Yes	GGGTGAGAATCTCCATGTTGGAGAAGCAGGGCACGTGCAAACCAACAAACACGAAATCCGTCTCATTTGCTTATTTGCACGTACTTAACTTCTCCAACATGAGCTCTTCACCC
ath-MIR164b	Yes	Yes	ath-miR164b	TGGAGAAGCAGGGCACGTGCA	Yes	Yes	GATGGAGAAGCAGGGCACGTGCATTACTAGCTCATATATACACTCTCACCACAAATGCGTGTATATATGCGGAATTTTGTGATATAGATGTGTGTGTGTGTTGAGTGTGATGATATGGATGAGTTAGTTCTTCATGTGCCCATCTTCACCATC
ath-MIR164c	Yes	Yes	ath-miR164c	TGGAGAAGCAGGGCACGTGCG	Yes	Yes	TAACACTTGATGGAGAAGCAGGGCACGTGCGAACACAAATGAAATCGATCGGTACTTGTTGATCATATTTTCGCACGTGTTCTACTACTCCAACACGTGTCT
ath-MIR165a	Yes	Yes	ath-miR165a	TCGGACCAGGCTTCATCCCCC	Yes	Yes	GTTGAGGGGAATGTTGTCTGGATCGAGGATATTATAGATATATACATGTGTATGTTAATGATTCAAGTGATCATAGAGAGTATCCTCGGACCAGGCTTCATCCCCCCCAAC
ath-MIR165b	Yes	Yes	ath-miR165b	TCGGACCAGGCTTCATCCCCC	Yes	Yes	TGAAGAGGCTATTTCTGTTGTGGGGAATGTTGTTTGGATCGAGGATATCATAAACGCATACACATGTTTATATGTTATGATGCATTATATGACTGATGTAATGTACATATATATACATACATGCCACATGGTATCGTCGGACCAGGCTTCATCCCCCTCAACATGTTAATTGCCTTCAATCA
ath-MIR166a	Yes	Yes	ath-miR166a	TCGGACCAGGCTTCATTCCCC	Yes	Yes	AGGGGCTTTCTCTTTTGAGGGGACTGTTGTCTGGCTCGAGGACTCTGGCTCGCTCTATTCATGTTGGATCTCTTTCGATCTAACAATCGAATTGAACCTTCAGATTTCAGATTTGATTAGGGTTTTAGCGTCTTCGGACCAGGCTTCATTCCCCCCAATTGTTGCTCCCT
ath-MIR166b	Yes	Yes	ath-miR166b	TCGGACCAGGCTTCATTCCCC	Yes	Yes	TTGAGGGGACTGTTGTCTGGCTCGAGGACTCTTATTCTAATACAATCTCATTTGAATACATTCAGATCTGATGATTGATTAGGGTTTTAGTGTCGTCGGACCAGGCTTCATTCCCCCCAA
ath-MIR166c	Yes	Yes	ath-miR166c	TCGGACCAGGCTTCATTCCCC	Yes	Yes	GCGATTTAGTGTTGAGAGGATTGTTGTCTGGCTCGAGGTCATGAAGAAGAGAATCACTCGAATTAATTTGGAAGAACAAATTAAGAAAACCCTAGATGATTCTCGGACCAGGCTTCATTCCCCCTAACCTACTTATCGC
ath-MIR166d	Yes	Yes	ath-miR166d	TCGGACCAGGCTTCATTCCCC	Yes	Yes	GGTTGAGAGGAATATTGTCTGGCTCGAGGTCATGAAGAAGATCGGTAGATTGATTCATTTTAAAGAGTGAAATCCCTAAATGATTCTCGGACCAGGCTTCATTCCCCCCAACC
ath-MIR166e	Yes	Yes	ath-miR166e	TCGGACCAGGCTTCATTCCCC	Yes	Yes	TTGAGGGGAATGTTGTCTGGCACGAGGCCCTTAACTTAGATCTATATTTGATTATATATATATGTCTCTTCTTTATTCATTAGTCTATACATGAATGATCATTTTACGGTTAATGACGTCGGACCAGGCTTCATTCCCCTCAA
ath-MIR166f	Yes	Yes	ath-miR166f	TCGGACCAGGCTTCATTCCCC	Yes	Yes	AAGTTCAGGTGAATGATGCCTGGCTCGAGACCATTCAATCTCATGATCTCATGATTATAACGATGATGATGATGATGTCGGACCAGGCTTCATTCCCCTCAACTT
ath-MIR166g	Yes	Yes	ath-miR166g	TCGGACCAGGCTTCATTCCCC	Yes	Yes	GCGATTTAGGGTTTAGAGGAATGTTGTTTGGCTCGAGGTCATGGAGAGTAATTCGTTAACCCAACTCAAAACTCTAAATGATTCTCGGACCAGGCTTCATTCCCCTCAACCTATTTTATCGC
ath-MIR167a	Yes	Yes	ath-miR167a	TGAAGCTGCCAGCATGATCTA	Yes	Yes	TGGTGCACCGGCATCTGATGAAGCTGCCAGCATGATCTAATTAGCTTTCTTTATCCTTTGTTGTGTTTCATGACGATGGTTAAGAGATCAGTCTCGATTAGATCATGTTCGCAGTTTCACCCGTTGACTGTCGCACCC
ath-MIR167b	Yes	Yes	ath-miR167b	TGAAGCTGCCAGCATGATCTA	Yes	Yes	GGGAACAAGTGAAGCTGCCAGCATGATCTATCTTTGGTTAAGAGATGAATGTGGAAACATATTGCTTAAACCCAAGCTAGGTCATGCTCTGACAGCCTCACTCCTTCCT
ath-MIR167c	Yes	Yes	ath-miR167c	TAAGCTGCCAGCATGATCTTG	Yes	Yes	CCAGTAGCAGTTAAGCTGCCAGCATGATCTTGTCTTCCTCTCTTAGGTTTCATATATAGTTAATAAATATTTTATATATTTCTTGTTCTTACAAGATTATATGATCATAGCTTAGAGAGAGAGAGAGACTAGGTCATGCTGGTAGTTTCACCTGCTAATG
ath-MIR167d	No	No	ath-miR167d	TGAAGCTGCCAGCATGATCTGG	No	No	TGTTGGTTTTTAGAAGCTGAAGCTGCCAGCATGATCTGGTAATCGCTACATACGACATACACACATCACTAAACTTCTTTATAATTTATGCACACACATACAGCTCTTAATGGCCACAACTCAAAGTTATAATTAGTGCATGATCTCTAGTTATTTGACTGCTTTTAATATATGTTTATGGATTCACGCATGTGTGTGTATGTACATAATTTACATGCATGCACTTTGTGTATGGTACACATCAATTTGAACCCGTTCAAAATTCTGTTTTTATTAGTATATATATAGATGTATGTGGTGTGTGTGTCAGTGTGTGTGTGTGTTTATAGATAGTAGTACTAGGTCATCCTGCAGCTTCAGTCACTAAATCACCAACA
ath-MIR168a	Yes	Yes	ath-miR168a	TCGCTTGGTGCAGGTCGGGAA	Yes	Yes	CACCATCGGGCTCGGATTCGCTTGGTGCAGGTCGGGAACCAATTCGGCTGACACAGCCTCGTGACTTTTAAACCTTTATTGGTTTGTGAGCAGGGATTGGATCCCGCCTTGCATCAACTGAATCGGATCCTCGAGGTG
ath-MIR168b	Yes	Yes	ath-miR168b	TCGCTTGGTGCAGGTCGGGAA	Yes	Yes	TTACCGGCGGTCTCGGATTCGCTTGGTGCAGGTCGGGAACTGATTGGCTGACACCGACACGTGTCTTGTCATGGTTGGTTTGTGAGCTCCCGTCTTGTATCAACTGAATCGGAGTCCGAGGTGA
ath-MIR169a	Yes	No	ath-miR169a	CAGCCAAGGATGACTTGCCGA	Yes	No	GTGACGAAAGTAGTGTGCAGCCAAGGATGACTTGCCGATTTAAATGATCTTTCTTTATACTCTATTAAGACAATTTAGTTTCAAACTTTTTTTTTTTTTTTTTTTTGAAGGATTCAGGAAGAAATTAGGATATATTATTCCGTATAAAATACAAGATATATAAAACCAAAAAGAAAAAGTAACATGATCGGCAAGTTGTCCTTGGCTACACGTTACTTTGTGTCGC
ath-MIR169b	Yes	Yes	ath-miR169b	CAGCCAAGGATGACTTGCCGG	Yes	Yes	CCCAACGGAGTAGAATTGCATGAAGTGGAGTAGAGTATAATGCAGCCAAGGATGACTTGCCGGAACGTTGTTAACCATGCATATGAATAATGTGATGATTAATTATGTGATGAACATATTTCTGGCAAGTTGTCCTTCGGCTACATTTTGCTCTCTTCTTCTCATGCAAACTTTCCTTGGG
ath-MIR169c	No	No	ath-miR169c	CAGCCAAGGATGACTTGCCGG	Yes	Yes	TCGTCCATTATGAGTATTAATTATGGTTAGGGAATCTTACAGAATGAAAATGAAGGTGTGAATGGATTGTCTCATCTAAAGCCTTGAATGTGGGAAAAAGGCCATTGTTGTTCAGCCAAGGATGACTTGCCGGTAGCTTGTATTATGATTACTCTATATTCGATTTATATTATGGAGATGATGGTTTATATATATTTACTTATCTACATAGTTTTAGTTGATTTTTTTTCGTACGTAATATAATACGAAAAAGTATTTACTTATTTATATATGTGTGTTGGGGCAAGAAGTGTAACCAAGCTAGCCCGGCAAGTCATCTATGGCTATGCAACTGTCTCTTCCTCTCATTCTAGGCTTACGATGACACGTAAAAAATCCCAAATATCACTAATATGATAT…
ath-MIR169d	Yes	Yes	ath-miR169d	TGAGCCAAGGATGACTTGCCG	Yes	Yes	GTATCATAGAGTCTTGCATGGAAAAATTAAAGAATGAGATTGAGCCAAGGATGACTTGCCGATGTTATCAACAAATCTTAACTGATTTTGGTGTCCGGCAAGTTGACCTTGGCTCTGTTTCCTTCTTTTCTTTTCAATGTCAAACTCTAGATAT
ath-MIR169e	Yes	Yes	ath-miR169e	TGAGCCAAGGATGACTTGCCG	Yes	Yes	TGATGATGATGATGAGTCACTAATTAATTGTATCATAGAGTCTTGCATGGAAAAATAGAAAATGAGATTGAGCCAAGGATGACTTGCCGATTTTCTCAACGAATCTTACTGATTATGGTATCCGGCAAGTTGACTTTGGCTCTGTTTCCTTCCCTTCTTTTCGATGTCAAACTCTAGATACCTAACCACATATCATATATATCATCATCATTCATCA
ath-MIR169f	Yes	Yes	ath-miR169f	TGAGCCAAGGATGACTTGCCG	Yes	Yes	GGGTCTTGCATGAAGGAATAACGAATGGAATTGAGCCAAGGATGACTTGCCGGTTTAAACCCAACCGGTTTATGACCATTGATTTGGTCTCATTCACAATCTGTTGATTCGTGTCTGGCAAGTTGACCTTGGCTCTGCTTCGTTCTCTATTCTTCCATGTTAGATTC
ath-MIR169g	No	No	ath-miR169g	TGAGCCAAGGATGACTTGCCG	Yes	Yes	TGCCTATAAATACCTTCATCACGAGTATGACAAGATCACAAGACAAGAAAAGAAAGGTAGAGAAAACATGATAATGATGATTACGATGATGAGAGTCTCTAGTTGTATCAGAGGGTCTTGCATGGAAGAATAGAGAATGAGGTTGAGCCAAGGATGACTTGCCGGGTTTTTTTACCAATGAATCTAATTAACTGATTCTGGTGTCCGGCAAGTTGACCTTGGCTCTGTTTCCTTCTCTTCTTTTGGATGTCAGACTCCAAGATATCTATCATCATGAATCGTGATCAAACTTTGTAATTTCATTGAAATGTGTTTTTCTTGATGCGAATTTTTTGGCTTACGGTTTTTCGATTTGAATGATCAGATTTTTGTTTTTGCA
			ath-miR169g*	TCCGGCAAGTTGACCTTGGCT	No	No
ath-MIR169h	Yes	Yes	ath-miR169h	TAGCCAAGGATGACTTGCCTG	Yes	Yes	TCATATAAGAGAAAATGGTGACATGAAGAATGAGAACTTGTGTGGTAGCCAAGGATGACTTGCCTGCGTTTTAGACCATATATATCAAAGACTCACTCGATCGATAGTCTTAGAGTTGGTTGGTCGTCAGGCAGTCTCCTTGGCTATTCAAACAATTCTCATTCTCTTCATTCACATTTCTCTTTTTTGG
ath-MIR169i	Yes	No	ath-miR169i	TAGCCAAGGATGACTTGCCTG	Yes	No	GAAGGAGATGTCAAAGATGAATAGAAGAATCATATTTGGTAGCCAAGGATGACTTGCCTGACTCTTTGTGTAAAATGTTTAGTGTCTTGTTTGAAGTCACTATAAGTTGTATCAAGCAATGACCATTTTGCTTATAAAAAAGATATCAGGCAGTCTCCTTGGCTATCCTTATATGTTCTTCTCTTTCATCTCAGACATTCACCTTC
ath-MIR169j	Yes	No	ath-miR169j	TAGCCAAGGATGACTTGCCTG	Yes	No	GAGTATAATGAGGAAGAGAGGTCTAACATGGCGAAAAGAGTCATGTTTAGTAGCCAAGGATGACTTGCCTGATCTTTTTCACCTCCATGATTCAATTTGTAATTCATGGGTTTTGGATTATTATACATTCAAAAGTATAATAATTTGAAATCATGTTGAATCTTGCGGGTTAGGTTTCAGGCAGTCTCCTTGGCTATCTTGACATGCTTTTTTCATTCACG
ath-MIR169k	Yes	No	ath-miR169k	TAGCCAAGGATGACTTGCCTG	Yes	No	TTAGAAGGAGATGTCAAAGATGAATAGGAGAACAATATTTGGTAGCCAAGGATGACTTGCCTGCTTCTCTGAACAAAATGGTCGATGTCATGTTTTGAAGTGACTATAAGTTATACCAAGAAATGACCATTTTGTTTATAAATAGACATCAGGCAGTCTCCTTGGCTATCCTTATATGTTCTTCTTTCTCAACTCAGATATTTACCTTCATCC
ath-MIR169l	Yes	No	ath-miR169l	TAGCCAAGGATGACTTGCCTG	Yes	No	ATGAAGAAGAGAGGTCTAATATGGCGAAAAGAGTCATGTTTAATAGCCAAGGATGACTTGCCTGATCTTTTTCACCTCCATGATTCAATTTTAAGTTCGTGGATTTTGGATTATTATGCGTTTAAAAGGTATAATAATTTGAGATCATGTTGAATCTTGCGGGTTAGGTTTCAGGCAGTCTCTTTGGCTATCTTGACATGCTTTCTTCATC
ath-MIR169m	Yes	No	ath-miR169m	TAGCCAAGGATGACTTGCCTG	Yes	No	TAGAAGGAGAAGTCAAAGATGAATAGAAGAATCATATTTGGTAGCCAAGGATGACTTGCCTGTTTCTTTGAGTAAAATGGGTTAGTGTCATGTTTGACAAGTGACTATAAGTTATATCAAGCAATGACCATTTTACTCATCAAAAGACATCAGGCAGTCTCCTTGGCTATCCTTATATGTTCTTCTCTCTCATCTCAGACGTTTACCTTCAT
ath-MIR169n	Yes	No	ath-miR169n	TAGCCAAGGATGACTTGCCTG	Yes	No	GATGAAGAAGAGAGGTCTAACATGGCGGAAAGCGTCATGTTTAGTAGCCAAGGATGACTTGCCTGATCTTTTTCGCCTCCACGATTCAATTTCAAATTCATGCATTTTGGATTATTATACCTTTTAAAGTATAATAGGTCAAATATCATGTTGAATCTTGCGGGTTAGGTTTCAGGCAGTCTCTTTGGCTATCTTGACATGCTTTTTCCATCCAT
ath-MIR170	Yes	Yes	ath-miR170	TGATTGAGCCGTGTCAATATC	No	No	CGAGAGAGTCCCTCTGATATTGGCCTGGTTCACTCAGATTCTCTTTTACTAACTCATCTGATTGAGCCGTGTCAATATCTCAGTCCTCTCTCG
ath-MIR171a	Yes	Yes	ath-miR171a	TGATTGAGCCGCGCCAATATC	Yes	Yes	ATGAGAGAGTCCCTTTGATATTGGCCTGGTTCACTCAGATCTTACCTGACCACACACGTAGATATACATTATTCTCTCTAGATTATCTGATTGAGCCGCGCCAATATCTCAGTACTCTCTCGT
ath-MIR171b	Yes	Yes	ath-miR171b	TTGAGCCGTGCCAATATCACG	Yes	Yes	TGCAAGGTAACGCGAGATATTAGTGCGGTTCAATCAAATAGTCGTCCTCTTAACTCATGGAGAACGGTGTTGTTCGATTGAGCCGTGCCAATATCACGCGGTAAACCAAAAATGGCA
ath-MIR171c	Yes	Yes	ath-miR171c	TTGAGCCGTGCCAATATCACG	Yes	Yes	TGAGCGCACTATCGGACATCAAATACGAGATATTGGTGCGGTTCAATCAGAAAACCGTACTCTTTTGTTTTAAAGATCGGTTTATTTGATTGAGCCGTGCCAATATCACGCGTTTA
ath-MIR172a	Yes	Yes	ath-miR172a	AGAATCTTGATGATGCTGCAT	Yes	Yes	TGCTGTGGCATCATCAAGATTCACATCTGTTGATGGACGGTGGTGATTCACTCTCCACAAAGTTCTCTATGAAAATGAGAATCTTGATGATGCTGCATCGGC
ath-MIR172b	Yes	Yes	ath-miR172b	AGAATCTTGATGATGCTGCAT	Yes	Yes	AGGCGCAGCACCATTAAGATTCACATGGAAATTGATAAATACCCTAAATTAGGGTTTTGATATGTATATGAGAATCTTGATGATGCTGCATCAAC
			ath-miR172b*	GCAGCACCATTAAGATTCAC	No	No
ath-MIR172c	Yes	Yes	ath-miR172c	AGAATCTTGATGATGCTGCAG	Yes	Yes	AGCTACTGTTCGCTGTTGGAGCATCATCAAGATTCACAAATCATCAAGTATTCGTGTAAATAAACCCATTTATGATTAGATTTTTGATGTATGTATGAGAATCTTGATGATGCTGCAGCTGCAATCAGTGGCT
ath-MIR172d	Yes	Yes	ath-miR172d	AGAATCTTGATGATGCTGCAG	Yes	Yes	AGTCATTGTTTGCTATTGCAACATCTTCAAGATTCAGAAATCAGATTCTCTTATGGGTTTTCTTTTGAGCCTTTATTTTTTGGTTTGAGAATCTTGATGATGCTGCAGCGGCAATTAAATGGCT
ath-MIR172e	Yes	Yes	ath-miR172e	GGAATCTTGATGATGCTGCAT	Yes	Yes	GTAGTCGCAGATGCAGCACCATTAAGATTCACAAGAGATGTGGTTCCCTTTGCTTTCGCCTCTCGATCCGCAGAAAAGGGTTCCTTATCGAGTGGGAATCTTGATGATGCTGCATCAGCAAATAC
ath-MIR173	No	No	ath-miR173	TTCGCTTGCAGAGAGAAATCAC	No	No	TAAGTACTTTCGCTTGCAGAGAGAAATCACAGTGGTCAAAAAAGTTGTAGTTTTCTTAAAGTCTCTTTCCTCTGTGATTCTCTGTGTAAGCGAAAGAGCTTG
ath-MIR1886	No	No	ath-miR1886.1	TGAGAGAAGTGAGATGAAATC	No	No	GAGTGAGAGAAGTGAGATGAAATCTTTGATTGGAAATTTCATGTAGACGATGCTATCACCCCATATGACCAAAAGAAATTCCCAATTAAAGATTTCATCTTACTTCCCTCATG
			ath-miR1886.2	TGAGATGAAATCTTTGATTGG	No	No
			ath-miR1886.3	AATTAAAGATTTCATCTTACT	No	No
ath-MIR1887	No	No	ath-miR1887	TACTAAGTAGAGTCTAAGAGA	No	No	TTGTTCACTTAGATTGTTCTTAGTATGAGGTGTTCTCGTACTAAGTAGAGTCTAAGAGAACAA
ath-MIR1888	No	No	ath-miR1888	TAAGTTAAGATTTGTGAAGAA	No	No	CCAAATTTTTAAGTTAAGATTTGTGAAGAAAGAGCTTTTATATAAGAGTTTTTAGGCTTATATTTAAATTTTTTCTTCATAAATCTTAGCTAAGATTTGG
ath-MIR1888b	No	No	ath-miR1888b	TTAGGCTAAGATTTGTGAAGA	No	No	TATTGGTGGTATCTTACCCAAATTCTTAGGCTAAGATTTGTGAAGAAAAGGCTCTTATATAAGAGCTTTTACTCTTATATTTAAGTTTTTTCTTCCCAAATCTTAGATTAAGATTTGGCTAAGATACCACTAATA
ath-MIR2111a	Yes	Yes	ath-miR2111a	TAATCTGCATCCTGAGGTTTA	Yes	Yes	CGATGATGAGTATTGGTGAGGACCGGGTAATCTGCATCCTGAGGTTTAAAGCTTAATTTACGCAGGAAATTTGTATACGCATATACGTATGTGTATTAGTATACCTTTTAGTCCTCGGGATGCGGATTACCTCGTTCTTACTTACAATACACGTACTCG
			ath-miR2111a*	GTCCTCGGGATGCGGATTACC	No	No
ath-MIR2111b	Yes	Yes	ath-miR2111b	TAATCTGCATCCTGAGGTTTA	Yes	Yes	CAACAACACGAAGAAGAAGATGAAGGTACTTGATGATGAACGGGTAATCTGCATCCTGAGGTTTAAAACCAATTAAGCATATACATATGCGAATGTATAGTTTTTAATCCTCGGGATACAGTTTACCTCTTCCTTACTCAAGAAAACACTTAGCTTTAACGGTTTTG
			ath-miR2111b*	ATCCTCGGGATACAGTTTACC	No	No
			ath-miR2112-3p	CTTTATATCCGCATTTGCGCA	No	No
ath-MIR2112	No	No	ath-miR2112-5p	CGCAAATGCGGATATCAATGT	No	No	GTATGAAATGATGCGCAAATGCGGATATCAATGTAAATCAGGACAACAAACCAATAGAGGTGCTCAGCGAAAACAACAAAATGTGAAAAGGGTTTATCAGAAACATTGGGGTCATGATATACCTTTATATCCGCATTTGCGCATCATCTCTGAC
ath-MIR2933a	No	No	ath-miR2933a	GAAATCGGAGAGGAAATTCGCC	No	No	GAAATTCGTTGGCGATTTTGAGTGAAATCGGAGAGGGAATTCGTCGGCGATTTTGAGTGAAATCGGAGAGGAAATTCGCCGGCGATTTTGAGTGAAATCGGAGAGGAAAATC
ath-MIR2933b	No	No	ath-miR2933b	GAAATCGGAGAGGAAATTCGCC	No	No	GAAATTCGTTGGCGATTTTGAGTGAAATCGGAGAGGGAATTCGTCGGTGATTTTGAGTGAAATCGGAGAGGAAATTCGCCGGCGATTTTGAGTGAAATCGGAGAGGAAAATC
			ath-miR2934-3p	CATCCAAGGTGTTTGTAGAAA	No	No
ath-MIR2934	No	No	ath-miR2934-5p	TCTTTCTGCAAACGCCTTGGA	No	No	TTTATAACCTCTTTCTGCAAACGCCTTGGATTTTCTTTTGGCTTCATGTTGTTCATTAGAATAATAGCCTTTTCATCTTATTTAAAGAACATCCAAGGTGTTTGTAGAAAAAGGTTTCAAA
ath-MIR2936	No	No	ath-miR2936	CTTGAGAGAGAGAACACAGACG	No	No	CCATTTTCGAAAGCCTTGAGAGAGAGAACACAGACGATACCAACTTTCTTCAATCTCGTTGCCGCAGTATAATTATCTCATTCCTCGGATATATCTCTCCTTCTGCGGCGGCGACAAGAAGCTACAAGAATAAAAAGTCTGTTTTCTCTCTTTTCAAGAAACCACTTACTTCGAAAATGG
ath-MIR2937	No	No	ath-miR2937	ATAAGAGCTGTTGAAGGAGTC	No	No	CATTTTCCGTTAGTAACCTATTGGCCATTTGATAACTCCAACAAGGACTAATCAAACGAGAACCATTTGATGATGTTAATGGTGAAACACAAGACCCATCAGCAAACTCTCCTCCAATGGTCACACCACTACAAAACATTAGATCCTTTAATGACTCCAACAAAACTCTTATGATGTGGGTGCTAGTGAGGCCAGTACCGTAGTTAATATTGATGTGTTTTTGGTCTGACTGTCTACAAAAGAAATCCACATCATAAGAGCTGTTGAAGGAGTCATTAAAAGATCTAATGGTTTGATCATTAGAGGAGGGTTTGTTGATGGGTCGTGTGTTGCATCATTAATATCATCAAATGGTTCTCGTTTAATTCGTATTTGTTGTAGTCATCAAATAGCCAATAT…
ath-MIR2938	No	No	ath-miR2938	GATCTTTTGAGAGGGTTCCAG	No	No	AAAAACTGGACCCCTCTTAATTAGATCTCTAATTTGTTTTCTTTCTTCTCCAAAATTTGACAAAGAAAAGAATTGATCTTTTGAGAGGGTTCCAGTTTTT
ath-MIR2939	No	No	ath-miR2939	TAACGCACAACACTAAGCCAT	No	No	GTTGTCACCGTTAGTCTTTCACTACGATGACTTATTGTTGTGTTACCAAAGAAAACATAAGGCTTGTGTTGTCTTTGGTAACGCACAACACTAAGCCATCGCAGTTACAGACAACAAAATGGCAC
ath-MIR319a	Yes	Yes	ath-miR319a	TTGGACTGAAGGGAGCTCCCT	Yes	Yes	AGAGAGAGCTTCCTTGAGTCCATTCACAGGTCGTGATATGATTCAATTAGCTTCCGACTCATTCATCCAAATACCGAGTCGCCAAAATTCAAACTAGACTCGTTAAATGAATGAATGATGCGGTAGACAAATTGGATCATTGATTCTCTTTGATTGGACTGAAGGGAGCTCCCTCT
ath-MIR319b	Yes	Yes	ath-miR319b	TTGGACTGAAGGGAGCTCCCT	Yes	Yes	AGAGAGCTTTCTTCGGTCCACTCATGGAGTAATATGTGAGATTTAATTGACTCTCGACTCATTCATCCAAATACCAAATGAAAGAATTTGTTCTCATATGGTAAATGAATGAATGATGCGAGAGACAAATTGAGTCTTCACTTCTCTATGCTTGGACTGAAGGGAGCTCCCT
ath-MIR319c	Yes	Yes	ath-miR319c	TTGGACTGAAGGGAGCTCCTT	No	No	TAGATATAGAAGGAGATTCTTTCAGTCCAGTCATGGATAGAAAAAGAAGAGGGTAGAAATATCTGCCGACTCATCCATCCAAACACTCGTGGTAGAGAAACGATAAATTTAAACCGCAGTGACTGTGTGAATGATGCGGGAGATATTTTTGATCCTTCTTTATCTGTGTTTGGACTGAAGGGAGCTCCTTCTTTTTCTA
ath-MIR3434	No	No	ath-miR3434	ACTTGGCTGATTCTATTATT	No	No	AAATTCCTTATATTGCAGATAACACCTTAAGGAAGGTTTGTTTTTGTTTTACAGGTTAACTGTGGTGGTAAATTTTATCACTTGGCTGATTCTATTATTTTGAGCAAGGCTTCCTAAAGTCAGATCATTGGTCTCTCTCTCAAGTAACTTAGGTTTGAAAAAGCAGCTTCTCCAGTCAGCATCTTACCCTTCTCACTACTCAGCAAATCCACAAATAGAAACGAGTCGTTGCTTCGGAAGCCTTGTTCAAAATCAGAGTATCAGCCATGTGATAAAATTAACAACCAGAGTTAACATATAAAACTAAAACAATCCTTCCTTAAGTTGTTGTTGCTTAATTTGGGAATTT
			ath-miR3434*	TCAGAGTATCAGCCATGTGA	No	No
ath-MIR3440b	No	No	ath-miR3440b-3p	TGGATTGGTCAAGGGAAGCGT	No	No	TCTGGTATTTTGCTCAAGTATGGTTTTCTTGGCCCATCCACTTCTAATGTGTTTTGTAACTAATGCAAAATGTGCATTAGAAGTGGATTGGTCAAGGGAAGCGTACTTGTGCAAAATGCGGCAGT
			ath-miR3440b-5p	TTTTCTTGGCCCATCCACTTC	No	No
ath-MIR390a	Yes	Yes	ath-miR390a	AAGCTCAGGAGGGATAGCGCC	Yes	Yes	GTAGAGAAGAATCTGTAAAGCTCAGGAGGGATAGCGCCATGATGATCACATTCGTTATCTATTTTTTGGCGCTATCCATCCTGAGTTTCATTGGCTCTTCTTACTAC
ath-MIR390b	Yes	Yes	ath-miR390b	AAGCTCAGGAGGGATAGCGCC	Yes	Yes	GAGAAATAGCTATAAAGCTCAGGAGGGATAGCGCCATGGCTCACCAGTGCTGTATGTTTTGTATATGCGTACATGTATATCTGTTGGCGCTATCCATCCTGAGTTCCATAGCTTCTTCTT
ath-MIR391	Yes	Yes	ath-miR391	TTCGCAGGAGAGATAGCGCCA	Yes	Yes	TAGAGTGATTACACATACAAGTGGTCTTGCTTCTTCTATGGTTTTAAAACTGCAAATAAAGATTTGCTTCGCAGGAGAGATAGCGCCATCACCTCTTCTAAGAAGTTAACTAGTGGTGACGGTATCTCTCCTACGTAGCAATCCTTATATATGCATCTTAATACGGAGAGATCAAGGTATTTCAGTTGTTCAATAATCACCCTCTA
ath-MIR3932a	No	No	ath-miR3932a	AACTTTGTGATGACAACGAAG	No	No	TGCTCTTCTATGTCTTCATCGTCATCACAAATTTCTTCAAACTTAAATATCTTAAGGACCTTCAACGGACTTGATAATAGAGATTAACGAACTTTGTGATGACAACGAAGATACAGAGGATCA
ath-MIR3932b	No	No	ath-miR3932b	AACTTTGTGATGACAACGAAG	No	No	AGTGTTTGACGTGCTCGATCTGCTCCTTTATGTCTTCATTGTCATCACAAATTTCTTCAAACTTAAATATCTTAAGGACCTTCACCGGACTTGATAATAGAGATTAACGAACTTTGTGATGACAACGAAGACACAGCTGATCAAATCAAG
ath-MIR3933	No	No	ath-miR3933	AGAAGCAAAATGACGACTCGG	No	No	CTTAGAAGAAGCAAAATGACGACTCGGACAACAATAATACAAAACTAATACTTATTGTTGTCGGAGTCGTCATTTTGCATCTTCTAAG
ath-MIR393a	Yes	Yes	ath-miR393a	TCCAAAGGGATCGCATTGATCC	Yes	Yes	AGAGGAAGGATCCAAAGGGATCGCATTGATCCTAATTAAGGTGAATTCTCCCCATATTTTCTTTATAATTGGCAAATAAATCACAAAAATTTGCTTGGTTTTGGATCATGCTATCTCTTTGGATTCATCCTTC
ath-MIR393b	Yes	Yes	ath-miR393b	TCCAAAGGGATCGCATTGATCC	Yes	Yes	AGAGAAAGGATCCAAAGGGATCGCATTGATCCTAATTAAGCTGATTTATTCCCCAATAATTGTTTTTTTTTTCCTTCTCAATCGAAAGATGGAAGAAAAACAAATTCCAAACATTTTGCTTACTTTTCCGGATCATGCGATCTCTTTGGATTCATTCTTT
ath-MIR394a	Yes	Yes	ath-miR394a	TTGGCATTCTGTCCACCTCC	Yes	Yes	CTTACAGTCATCTTTGGCATTCTGTCCACCTCCTTCTATACATATATGCATGTGTATATATATATGCGTTTCGTGTGAAAGAAGGAGGTGGGTATACTGCCAATAGAGATCTGTTAG
ath-MIR394b	Yes	Yes	ath-miR394b	TTGGCATTCTGTCCACCTCC	Yes	Yes	CTTACAGAGATCTTTGGCATTCTGTCCACCTCCTCTCTCTATATTTATGTGTAATAAGTGTACGTATCTACGGTGTGTTTCGTAAGAGGAGGTGGGCATACTGCCAATAGAGATCTGTTAG
ath-MIR395a	Yes	Yes	ath-miR395a	CTGAAGTGTTTGGGGGAACTC	Yes	Yes	ATGTCTCCTAGAGTTCCTCTGAGCACTTCATTGGGGATACAATTTTTCTAAATGATTATCCACTGAAGTGTTTGGGGGAACTCCCGGACCCAT
ath-MIR395b	No	No	ath-miR395b	CTGAAGTGTTTGGGGGGACTC	No	No	ATGTCCCCATGAGTTCCCTTTAACGCTTCATTGTTAAATACTCAAAGCCACATTGGTTTGTATACAACACTGAAGTGTTTGGGGGGACTCTTGGTGTCAT
ath-MIR395c	Yes	Yes	ath-miR395c	CTGAAGTGTTTGGGGGGACTC	No	No	ATGTCCACATGAGTTCCCTTTAACGCTTCATTGTTGAATACTCAAAGCCACATTGGTTTGTATATAACACTGAAGTGTTTGGGGGGACTCTTGGTGTCAT
ath-MIR395d	Yes	Yes	ath-miR395d	CTGAAGTGTTTGGGGGAACTC	Yes	Yes	ATGTCCTCTAGAGTTCTCCTGAACACTTCATTGGAAATTTGTTATTCAGTAAGCTAACAGTTAATTCCACTGAAGTGTTTGGGGGAACTCCCGATGTCAT
ath-MIR395e	Yes	Yes	ath-miR395e	CTGAAGTGTTTGGGGGAACTC	Yes	Yes	ATGTTTTCTAGAGTTCCTCTGAGCACTTCATTGGAGATACAATTTTTTATAAAATAGTTTTCTACTGAAGTGTTTGGGGGAACTCCCGGGCTGAT
ath-MIR395f	No	No	ath-miR395f	CTGAAGTGTTTGGGGGGACTC	No	No	ATGTCCCCTTGAGTTCCCTTAAACGCTTCATTGTTCATACTTTGTTATCATCTATCGATCGATCAATCAATCTGATGAACACTGAAGTGTTTGGGGGGACTCTAGGTGACAT
ath-MIR396a	Yes	Yes	ath-miR396a	TTCCACAGCTTTCTTGAACTG	Yes	Yes	CTCTGTATTCTTCCACAGCTTTCTTGAACTGCAAAACTTCTTCAGATTTTTTTTTTTTTCTTTTGATATCTCTTACGCATAAAATAGTGATTTTCTTCATATCTCTGCTCGATTGATTTGCGGTTCAATAAAGCTGTGGGAAGATACAGAC
ath-MIR396b	Yes	Yes	ath-miR396b	TTCCACAGCTTTCTTGAACTT	Yes	Yes	GGTCATACTTTTCCACAGCTTTCTTGAACTTTCTTTTTCATTTCCATTGTTTTTTTCTTAAACAAAAGTAAGAAGAAAAAAAACTTTAAGATTAAGCATTTTGGAAGCTCAAGAAAGCTGTGGGAAAACATGACA
ath-MIR397a	No	No	ath-miR397a	TCATTGAGTGCAGCGTTGATG	No	No	TGAATGAACATCATTGAGTGCAGCGTTGATGTAATTTCGTTTTGTTTTTCATTGTTGAATGGATTAAAAGAATTTATACCAGCGTTGCGCTCAATTATGTTTTTCTA
ath-MIR397b	Yes	Yes	ath-miR397b	TCATTGAGTGCATCGTTGATG	No	No	TGAATGAACATCATTGAGTGCATCGTTGATGTAATTTTACTTATTTTATTCCATTGTTGAATTAATTAAAGAAGTATATATCAGCGTTGCATTCAATTATGTTTTTCTA
ath-MIR398a	Yes	Yes	ath-miR398a	TGTGTTCTCAGGTCACCCCTT	Yes	Yes	TGAAATTTCAAAGGAGTGGCATGTGAACACATATCCTATGGTTTCTTCAAATTTCCATTGAAACCATTGAGTTTTGTGTTCTCAGGTCACCCCTTTGAATCTCCC
ath-MIR398b	Yes	Yes	ath-miR398b	TGTGTTCTCAGGTCACCCCTG	Yes	Yes	TGGATCTCGACAGGGTTGATATGAGAACACACGAGTAATCAACGGCTGTAATGACGCTACGTCATTGTTACAGCTCTCGTTTTCATGTGTTCTCAGGTCACCCCTGCTGAGCTCTT
ath-MIR398c	Yes	Yes	ath-miR398c	TGTGTTCTCAGGTCACCCCTG	Yes	Yes	TGGATCTCGACAGGGTTGATATGAGAACACACGAGCAATCAACGGCTATAACGACGCTACGTCATTGTTACAGCTCTCGTTTCATGTGTTCTCAGGTCACCCCTGCTGAGCTCTT
ath-MIR399a	Yes	Yes	ath-miR399a	TGCCAAAGGAGATTTGCCCTG	No	No	AAATGCATTACAGGGTAAGATCTCTATTGGCAGGAAACCATTACTTAGATCTTTGCATCTCTTTATGCATTGCTTTTAATTAGTGAGTTATCTGCCAAAGGAGATTTGCCCTGTAATTCTTCT
ath-MIR399b	Yes	Yes	ath-miR399b	TGCCAAAGGAGAGTTGCCCTG	Yes	Yes	TCACTAGTTTTAGGGCGCCTCTCCATTGGCAGGTCCTTTACTTCCAAATATACACATACATATATGAATATCGAAAATTTCCGATGATCGATTTATAAATGACCTGCCAAAGGAGAGTTGCCCTGAAACTGGTTC
ath-MIR399c	Yes	Yes	ath-miR399c	TGCCAAAGGAGAGTTGCCCTG	Yes	Yes	GGAGCAGTAATAGGGCATCTTTCTATTGGCAGGCGACTTGGCTATTTGTATCTTTTGTGTTCTTGACTATTGGCTATGTCACTTGCCAAAGGAGAGTTGCCCTGTCACTGCTTC
ath-MIR399d	Yes	No	ath-miR399d	TGCCAAAGGAGATTTGCCCCG	Yes	No	GGTTGGATTACTGGGCGAATACTCCTATGGCAGATCGCATTGGCTAGATATGCAAGTAAAATGCTTCTCTGCCAAAGGAGATTTGCCCCGCAATTCATCC
ath-MIR399e	No	No	ath-miR399e	TGCCAAAGGAGATTTGCCTCG	No	No	GAAAGCATTACAGGGCGAATCCTCTATTGGCAGTGGAAGTTGATGACCCTTATATGTTATTTTCTCATCATTTTCCTCTGCCAAAGGAGATTTGCCTCGCAATGCTTCA
ath-MIR399f	Yes	Yes	ath-miR399f	TGCCAAAGGAGATTTGCCCGG	Yes	Yes	ATATGCATTACAGGGCAAGATCACCATTGGCAGAGATCTATTACTTCATTCTTGCATCATATGCATAAATGTTTGTGGTGAGCTCTCTGCCAAAGGAGATTTGCCCGGTAATTCTCTT
ath-MIR400	Yes	Yes	ath-miR400	TATGAGAGTATTATAAGTCAC	Yes	Yes	TGAGGATTGTTTATGAGAGTATTATAAGTCACTACATTTGGTAAGCAAAGTGTTGTTTCTCAAACGAAGTGACTTATGATAATCTCATGAATGGATTTTGCA
ath-MIR401	No	No	ath-miR401	CGAAACTGGTGTCGACCGACA	No	No	TATATAGACCCTAAAAACGTCCAGGGACTAATAATGCAAATATGGAAATCTTCTGGGGCAAACTTGAGCTTCTGAAAACTTGAAAGCGTTTAGGGTTTTTGCTGGGCCGAAACTGGTGTCGACCGACACCAAGAGTGTGTCGCTCGACACTCATCGCTGATTCCTGAACCAAAATCGTTCTTAGTTTCCTTTTCCTTAGTTTTTGCTCCAAAATGTCTCCTTATCTCCATTGTTGTCCCATTGCATAGAA
ath-MIR402	No	No	ath-miR402	TTCGAGGCCTATTAAACCTCTG	No	No	CGTGGTAGATAAGTTTGAGTTGCATAGTGGCAGTCTTCCTTTGTTTGTTAACCCATATTTTCATGATTCGAGGCCTATTAAACCTCTGTTACATCTGCTTTTTGAAAAGTTGTCATTTTTCTGAAATCTTCTTGCCTCAATTTCCAACAGCAGATTCATCTTTCATTGGATGATCCGTTAGTTTTTGATAGAAAAAATGAGGTGGGAAGAAATTAAGACTGACTTCGAAATAGCCTTTAAAATAGGGGTTTATAGACCTCGAATCATATCAAACGAGTCTGCTACTATGCTACTGAAAACTTTATCAAA
ath-MIR403	Yes	Yes	ath-miR403	TTAGATTCACGCACAAACTCG	Yes	Yes	TTGTCATTAGAAGAGTCGTATTACATGTTTTGTGCTTGAATCTAATTCAACAGGCTTTATGTAAGAGATTCTTTAACAATTCCTATAATCTTTGTTGTTGGATTAGATTCACGCACAAACTCGTAATCTGTCTTT
ath-MIR404	No	No	ath-miR404	ATTAACGCTGGCGGTTGCGGCAGC	No	No	TAGCATGTTCGTTTCATTAACGCTGGCGGTTGCGGCAGCGGCTGCGGTAGCGGTGGCGGCAAACACTACCGCAGGTTGTTGTTCGTTTTGTTGCCGCAGACGCTGCCGCAGCCGCTGCCGCAACCGCAGGTTTCTTTGTTCGTTTCGACG
ath-MIR405a	No	No	ath-miR405a	ATGAGTTGGGTCTAACCCATAACT	No	No	TCAAAATGGGTAACCCAACCCAACCCAACTCATAATCAAATGAGTTTATGATTAAATGAGTTATGGGTTGACCCAACTCATTTTGTTAAATGAGTTGGGTCTAACCCATAACTCATTTCATTTGATGGGTTGAGTTGTTAAATGGGTTAACCATTTA
ath-MIR405b	No	No	ath-miR405b	ATGAGTTGGGTCTAACCCATAACT	No	No	TTAACCCATTTAACAATTCAACCCATCAAATGAAATGAGTTATGGGTTAGACCCAACTCATTTAACAAAATGAGTTGGGTCTAACCCATAACTCATTTAATTATAAACTCATTTGATTATGAGT
ath-MIR405d	No	No	ath-miR405d	ATGAGTTGGGTCTAACCCATAACT	No	No	ACCCATCAAATGAAATGAGTTATGGGTTGACCCAACTCATTTTGTTAAATGAGTTGGGTCTAACCCATAACTCATTTAATCATAAA
ath-MIR406	No	No	ath-miR406	TAGAATGCTATTGTAATCCAG	No	No	TAAAGTCTTAATTTTTAGTTATCACGATTTAGCACATATCAATCTATAGATTTGATTTTTCTTTTATTAGTTCTTAAATTTTGATTTGAGACAGTAACTATTCAAATAGAATGCTATTGTAATCCAGAATCCGAAAGAAACGAATCAAAAAAAAAAAAAACGAGTCTTCATAGTAAAAATCGATTAACTAAAAAGGATGG
ath-MIR407	No	No	ath-miR407	TTTAAATCATATACTTTTGGT	No	No	TGGGAAAAATGTTAAAAAAATCGCCAACTTTTAAAAATGGGACAAAAAAATCGCCAACTCCTGAAATGTCATTTAAATCATATACTTTTGGTTGACTTTTCCAGAAAGATAATAAAGCAAAGATTCGTAATCAACAAAACTTTGCTCTGTTATCTTTCTAAAGAACTCAATCAAAAGTATGTGATTAAAACGACATTTCAGGAGTTGGTGATTTTTCATCCCATTTTTCAAAGTTGGCAATTTTTTTGACATTTTTTCCAATG
ath-MIR408	Yes	Yes	ath-miR408	ATGCACTGCCTCTTCCCTGGC	Yes	Yes	AAGGTTAGATTGGTATTGCAATGAAAGAAGACAAAGCGGTAATGAGAGAGAGACAGGGAACAAGCAGAGCATGGATTGAGTTTACTAAAACATTAAACGACTCTGTTTTGTCTCTACCCATGCACTGCCTCTTCCCTGGCTCCCTCTTTTTTTCTCTATATTTCTCTCTCTCCTTTCATTTCACAGCTTTCAATGGAATTTTATTGCTACTGCTAACG
ath-MIR413	No	No	ath-miR413	ATAGTTTCTCTTGTTCTGCAC	No	No	GATCCATAGTTTCTCTTGTTCTGCACATCCACTAACTTCAGGAACCATGTCCCAGTTTCAGGTTAGATCAAGTGGGAAAACAAATGGAAGATTGTGGCTATGCAGAAACTGGAACTATTCGTC
ath-MIR414	Yes	Yes	ath-miR414	TCATCTTCATCATCATCGTCA	No	No	TCATCATTATCATCATCATCATATTCATCTTCATCATCATCGTCATCATCATCATCATCATCGTATGAGAAGATAGAGAAGAGTGAGAGTATGAGATTTGAGTTGAGA
ath-MIR415	No	No	ath-miR415	AACAGAGCAGAAACAGAACAT	No	No	AGAACAGAGCAGAAACAGAACATATATTCTCTGTCTTTTTTTGTGGCAAAAGTAAATGGCGAGAAGACAACTCTTTTACCATCGAATGTTCTTGGTTTTAGCTCTTCTCT
ath-MIR416	No	No	ath-miR416	GGTTCGTACGTACACTGTTCA	No	No	CGAAACTGAACCCGGTTTGTACGTATGGACCGCGTCGTTGGAATCCAAAAGAACCAGGTTCGTACGTACACTGTTCATCG
ath-MIR417	No	No	ath-miR417	GAAGGTAGTGAATTTGTTCGA	No	No	AAATATATTCAAAAGTGGTCAAAACACGTCACTATTTCCTTTATGTTTTCCCCTTATTGATGGAAATGGTTAAACATGAAGGTAGTGAATTTGTTCGAATAATATGTTGATATATTT
ath-MIR418	No	No	ath-miR418	TAATGTGATGATGAACTGACC	No	No	TTTAAATTTAGAATCTAGCGTAAAAAGAAAATCCGAATCAGGAACTCTAATGTGATGATGAACTGACCTTAGA
ath-MIR419	No	No	ath-miR419	TTATGAATGCTGAGGATGTTG	No	No	AAATTATGAATGCTGAGGATGTTGTTATTACGAGCAATGAGATGTCTTTTTTTAAAAAAAAAAATTTGGTTGCTTGCTTGCAAGAGGACATCTTAGCATCAAATTT
ath-MIR420	No	No	ath-miR420	TAAACTAATCACGGAAATGCA	No	No	TTCTAAACTAATCACGGAAATGCAAAAATTGGATACTACACTATCAACTTTTTTCTTTTGTTCTCTTTATCTCGTGAATTTCCATTTAATGAGTTTAGTT
ath-MIR4221	No	No	ath-miR4221	TTTTCCTCTGTTGAATTCTTGC	No	No	TAGTATATCCGTTTCACAGTTTTTCCTCTGTTGAATTCTTGCACTAGCTTTCATATGGGCCATATTAAGTTACATGTGGGTGGGTGCCGTAACAGTGCAGCAACCATTCTGCTAGCTTGTGCAAGAGTTTAAAAGTGGTGAAACTTT
ath-MIR4227	No	No	ath-miR4227	TCACTGGTACCAATCATTCCA	No	No	GTTCACACGACAACACAATTTCACTGGTACCAATCATTCCAACAAATTATAACTCGGTCTCAGGGATTGTATATTTTGTTGGATTGATTGGTAACATGAAATTTTGAATTTTTGAATTTTT
ath-MIR4228	No	No	ath-miR4228	ATAGCCTTGAACGCCGTCGTT	No	No	CGGCGTGTTGTTTTAACCTAATAGCCTTGAACGCCGTCGTTTCGTCTCCGACGACATTCACACGCGCACACTTCCACCCTTACCATCTATCCGTCTCACACGTGCGTCGGATGCGAAACGGTGGTGTTCAGGGATTTTTTAGGTTGCCGGATTTTACC
ath-MIR4239	No	No	ath-miR4239	TTTGTTATTTTCGCATGCTCC	No	No	TCTTGTTTGCACATTTTGTCTTTGTTATTTTCGCATGCTCCTTTGAAACTTTTTGTGCATGGATGTGAAACTCTTCACTGGAGCATACGGCGATAACGAAAACAAGGTGTGCATATAAACTTT
ath-MIR4240	No	No	ath-miR4240	TGACTAGACCCGTAACATTAC	No	No	CTTTCGTAGCCATGAAGTTAATGGCTAGAGTGACTAGACCCGTAACATTACCATATATCATTTGAACTGAAATTTGTTTGTTCTGAGGATTATTTTTCAAGATATCAAAACGAAGATAAGTGGCTGCACAAACTTTTTTTAGCGAATATATCGTTATGTTATCGGGTCTAGCACTCTATCCACTGATTTCATGACCACGAGCCTC
ath-MIR4243	No	No	ath-miR4243	TTGAAATTGTAGATTTCGTAC	No	No	AAAGAACCGTGAATTACAGTTGAAATTGTAGATTTCGTACATGACAATAATTTGCTCGAGCATCACTTTCATGATTTTGTGGTCTGTGTTGCCGTATTTGAGAGCATACATTTCATGTTCGAAATCTACGATTTTAACTCTAATTTTTGGATGGTTCTTTATTTCAATTACAGAGGGAT
ath-MIR426	No	No	ath-miR426	TTTTGGAAATTTGTCCTTACG	No	No	GAGGGGGGACAATTTTTGGAAATTTGTCCTTACGGGTAGTACTAGAATACTTGTCCACATGACGATTTGAAATAACCGAAGGACATATGAGGAAAAAATAAAATTAAACTC
ath-MIR447a	No	No	ath-miR447a	TTGGGGACGAGATGTTTTGTTG	No	No	CATTCTTAATATATAATACTACTTTTTCATCCATTAAACCCCTTACAATGTCGAGTAAACGAAGCATCTGTCCCCTGGTATTGTCTTCGAGCTTGGTGTTTTTTTCTAGCCAACTCCAAGTTCTCGAGTTGATCATTGTTTGTATTCTTGAGACATTATTTGGGGACGAGATGTTTTGTTGACTCGATATAAGAAGGGGCTTTATGGAAGAAATTGTAGTATTATATATCGAGAGTG
			ath-miR447a.2	TATGGAAGAAATTGTAGTATT	No	No
ath-MIR447b	No	No	ath-miR447b	TTGGGGACGAGATGTTTTGTTG	No	No	CATTCTTAATATACAATACTACTTTTTCATCCATTAATCCCCTTACAATGTCGAGTAAACGAAGCATCTGTCCCCTGGTATTGTCTTCGAGCTTGGTGTGTTTTTCTAGCCAGCCCCAAGTTCTCGAGTTGATCATTGTTTGTATTCTGACACATTATTTGGGGACGAGATGTTTTGTTGACTCGATATAAGAAGGGGCTTTATGGAAGAAATTGTAGTATTATATATTGAGAATG
ath-MIR447c	No	No	ath-miR447c-3p	TTGGGGACGACATCTTTTGTTG	No	No	CATTCTTAATATACAATACTTCTTTTTCATGCATTAAGCCCCTTACAATGTCGAGTAAACAAAGCATGTGTCCGCTAATATTGTCTTCGAGCTTGGTATTTTTGTATTCTGATACGGTATTTGGGGACGACATCTTTTGTTGACTCGATATAAGAAGGGGGTTTGTGGAAGAAATTGTAGTATTATATATCAAGAATG
			ath-miR447c-5p	CCCCTTACAATGTCGAGTAAA	No	No
ath-MIR472	No	No	ath-miR472	TTTTTCCTACTCCGCCCATACC	No	No	TCTGTATGTATGTATGGTCGAAGTAGGCAAAATCTCACCTTTCTAGCAGATCAACAATGAATTTTGTGGAATAGATGTTGGATTTGTAAGGTTTTGGTGTTTGCAAGTGTTGAGATGCGCAAGATTTGAGTAAGATTTTTCCTACTCCGCCCATACCATACATACACC
ath-MIR5012	No	No	ath-miR5012	TTTTACTGCTACTTGTGTTCC	No	No	ATAATGATTGGTGAGTTTGATGAAAATGGACTGTGGAGGAAAACAAATAGCAGTCAAACACCGATTAGAACACCACTTACGTACGTCTTCTAATCGATATTTTACTGCTACTTGTGTTCCTCAAGAGTACTTCAAACTCACATCATTAT
ath-MIR5013	No	No	ath-miR5013	TTTGTGACATCTAGGTGCTTT	No	No	GGATCTGTTCATAACGAAGTTGTTGGGCGATACATCATTTAGTAGACAAGGTTTGTGACATCTAGGTGCTTTTTTTTTTCTTCTATAAACAAGAGCACCTAGATATCATAAACCTTGTCTACTAAATGACATCTAGGTGCTTGTTGTGCTTACAGTTCT
ath-MIR5014	No	No	ath-miR5014-3p	TTGTACAAATTTAAGTGTACG	No	No	ATTTTTTACTATTTGATTCGTACACTTAGTTTTGTACAACATTTTTAGTGTACAAATAAATAAATGTACACAGCGTACACTTACATCTGTACACTAAAAGTGTTGTACAAATTTAAGTGTACGAATCAAACTATGAAAAGT
			ath-miR5014-5p	ACACTTAGTTTTGTACAACAT	No	No
ath-MIR5015a	No	No	ath-miR5015a	TTGGTGTTATGTGTAGTCTTC	No	No	TTGTTGTTGTTGTTGTTATTATGTTTTGCTTTCGTTAATGTCATGTGTTCTGTTGTTGTTGGTGTTATGTGTAGTCTTCCATGTGAAATATCACATAGAAGACTAAACATAACATCAACAACACCAAAACACATGGCATTAACGAAAGCAAATGGAAGACAATGGAATTTTAG
ath-MIR5015b	No	No	ath-miR5015b	TCTGTTGTTGTTGGTGTTATG	No	No	TTGTTGTTATTATGTTTTGCTTTCGTTAATGTCATGTGTTCTGTTGTTGTTGGTGTTATGTGTAGTCTTCCATGTGAAATATCACATAGAAGACTAAACATAACATCAACAACACCAAAACACATGGCATTAACGAAAGCAAATGGAAGACAATGG
ath-MIR5016	No	No	ath-miR5016	TTCTTGTGGATTCCTTGGAAA	No	No	GGAGATTTTGTTCCCTGAGTTTCAGTCTACAAAGAATCCATAACGATGACTTCGTTTTTCGGTCGTTAAATTAGGTAAATATTTTTGACCATATCGAAATACAAAGTCATCCACATTTAGATGTGGTCAAAAATATCTACCTGATTAATGGACGGAATGACAAAGTCATTCTTGTGGATTCCTTGGAAATTGAATGTCAAGGAACAGATGTTCT
ath-MIR5017	No	No	ath-miR5017	TTATACCAAATTAATAGCAAA	No	No	GGTTTGCTTAACACGGCCTTAAAACTAATATAGTACTTTTTATCTTCTTGAAAATTTGTTACTAATTTGGAATGAATTAGCTAAATGGCTAAGCTAATTTATACCAAATTAATAGCAAAGTTTGAAGAACATGAACAATGTACAATACTAGTGTTAAAGCCTATGCAAAGCATGAGCC
ath-MIR5018	No	No	ath-miR5018	TTAAAGCTCCACCATGAGTCCAAT	No	No	TATGACAACTTCCACCAATTGGTATGTCCCTTAAAGCTCCACCATGAGTCCAATATCTACGACAGTTCTTGTAGAAGTAGTGCGGTTGAGTCTCACTGTACTAGTTGTAATAAAAAAAAACTTTTTGATGTCAAGATGTGATTCTGATAACACTAAGTTTTGTTATTATAACACCTACAATAAGACTCAACCTCGCTACTTCTGCTAGAATTGTCATAGATATTAGACTCGTAGTGGAGTTTTAAGAAAAGTACCAATTGATGGAAGTTGTCGTA
ath-MIR5019	No	No	ath-miR5019	TGTTGGGAAAGAAAAACTCTT	No	No	TTCTGATGTAACAGCGACAGTTTGTCTTTTCCAACAACTGATAGAACCACGTTTTCCTCTTTCGTTTAAGAGTTTTAATCGTGAAGATATTGCAGCTCTATCAGTTGTTGGGAAAGAAAAACTCTTAGTTTTACATCAGGA
ath-MIR5020a	No	No	ath-miR5020a	TGGAAGAAGGTGAGACTTGCA	No	No	AAATAAAGCAAATCTAAGTGAGAGATAATTATGAGTGATGGCCATGGCATGGAAGAAGGTGAGACTTGCATGAATCGTGAATCAAAACCTCCATGATTATCACTGCAAGTCGTACCTTTTTCCTAGCCATGATAATCACTGAGTATTAAATCTTAGATCTTGTACTATTT
ath-MIR5020b	No	No	ath-miR5020b	ATGGCATGAAAGAAGGTGAGA	No	No	TGAGAGATAATTATGAGTGATGGTCATGGCATGAAAGAAGGTGAGAATTGCATCGTGAATCAAAACCTCCACAAGTTGGATATCTTGATTTTCTGATCAACGCAATTCTTACTTTCTTTCTTGCTCCTATCATCACTGAGTATTTTAATCA
ath-MIR5020c	No	No	ath-miR5020c	TGGCATGGAAGAAGGTGAGAC	No	No	GAGTGATGGCCATGGCATGGAAGAAGGTGAGACTTGCCTGAATCGTGAATCAAAACCTCCATGATTATCACTACAAGTCGTACCTTTTTCCTAGCCATGATAATCACTG
ath-MIR5021	No	No	ath-miR5021	TGAGAAGAAGAAGAAGAAAA	No	No	GTAGTGATGATGAATTTGAGATTTGGGAGAGGGAGAGGATTGAGAAGAAGAAGAAGAAAAGAGTGATTTGAGAGTTCATGGGTCTTGAAAGATTTTAGTGACTTTCGTTATCTTCCTTGTTGTTGTTCTTCTTCTCTAATAAGTTCTTCAATGGAGTTTTGTCGTCTCTAT
ath-MIR5022	No	No	ath-miR5022	GTCATGGGGTATGATCGAATG	No	No	GTATAAACTAGAAAACTGTCATGGGGTATGATCGAATGTTTGTGTACTCATTTTTCGTGGATATGAAGATATGCAACATTTGATCATTCTCCATGATAGTATTCTAGTTCGATATAT
ath-MIR5023	No	No	ath-miR5023	ATTGGTAGTGGATAAGGGGGC	No	No	ATGTTGCATATCCTTTGCCAATTTTGTAAATTGGTAGTGGATAAGGGGGCAAATTTGATTTTTCAAATTTGTTAGCAGAATTTGCCTCCTTATCTTTTGCCGATTCACAAAGTTGCCACTTAAAAATGTAAGCGT
ath-MIR5024	No	No	ath-miR5024-3p	CCGTATCTTGGCCTTGTCATT	No	No	GGATATTGAACCGAAGATCGACGGTTGAGATGACAAGGCCAAGATATAACAAAAAGATATTATTCTAGAAGATAAATGTTAATATTGAAGTTTAGAAAGTTTAACATTTATCTTTTAGAATAATATTTTCTTGCCGTATCTTGGCCTTGTCATTTCAACCGTTGATCTCTGTCGATCTCT
			ath-miR5024-5p	ATGACAAGGCCAAGATATAACA	No	No
ath-MIR5025	No	No	ath-miR5025	ACTGTATATATGTAAGTGACA	No	No	GGCTCGTTAGAAAAAGCTACTTACTGTATATATGTAAGTGACATAATCTTTAAAAAATATGTAGAGGAAGAAGGATGCTATCTCCAAAGATTATGTCACTTACATATATACAGTAAGTAACTTTGCATCCAGAACGTTATATTAACAACTTTGTC
ath-MIR5026	No	No	ath-miR5026	ACTCATAAGATCGTGACACGT	No	No	ATAAAAAGAAAATTATATTTACACGTGTCAAAATCTGAGATCGATAAATTTAACTCGTGGCACGACCCTGTGAGTTACTAACTTTGAAAACCATAGCATAGTTTTCAAAGTTAGTAACTCATAAGATCGTGACACGTGGTAAATCTATTGATTTTAGATTTTGATATGTGTAAAACAAAATTTTCATTTTTAT
ath-MIR5027	No	No	ath-miR5027	ACCGGTTGGAACTTGCCTTAA	No	No	TCAATTTAGATATGTGAGAAAACCGGTTGGAACTTGCCTTAACCAAGAAAAGCTACAAAATATTTTTTTTCTGACAAAAAAAAGAAAAAGAAAATCGATTTTGTGGTTTTCTTGGTTAAGCCAGGTTCAAACCGATTTACATGCATGTGTTGGATGTGTGA
ath-MIR5028	No	No	ath-miR5028	AATTGGGTTTATGCTAGAGTT	No	No	CGTCGTTGCCGTAACTCGTTCGCCTGAGGATAATGATCAATTGGGTTTATGCTAGAGTTAAATCGGGTCTTGAAAAGAGAAGGAAGTTGCATGCGACTCCTTTATCTCCTCAGCACCCTATCCAACTCTAACTTCAACCCAATCGATCATTTTTCTACAGAGCTAGAGTTTTATTGAGATG
ath-MIR5029	No	No	ath-miR5029	AATGAGAGAGAACACTGCAAA	No	No	GAATGAGAATGATGATGCATCTTATGTAACGATCGGGAATGAGAGAGAACACTGCAAATTAGAGATCCAAATTCAATGGATGGAGAGTAATCGATTCAGCTTGGATCGTAATTGGTAAGAGCATTGATAAGGGGTTAATTTGCAGTGTTCTCTCTCATTCCCGATCGTTTGTGCGTTATCATGATTTATTT
ath-MIR5628	No	No	ath-miR5628	GAAATAGCGAAGATATGATTA	No	No	GGAACGGTCGAGATGACTAACCGATATTATAGAAATAGCGAAGATATGATTATAGAAGAATCAACCATCTTTTGGTTTCTTCTTGATTTTTCTATAATCATATCTTCATTATTTTCATAATATTGGTTAATCATCTCGACCGTTCG
ath-MIR5629	No	No	ath-miR5629	TTAGGGTAGTTAACGGAAGTTA	No	No	TTATTTTTAATTTGGACGTTTAATACCTCTAGTATTTAATTTGGAAGAAAAATACCTTAATTAATTTTGGTTACCTATCAAAAAGTTGGTATAATCGTACCTCCGAGTTAACTTCCGTCAACTACCCTAACGGAAACATATTCGTATAATCAAGAAAAGCGATTGTACTTATTTACATAATTAACATGAGTTAAGTTTTAACCACAGTTAACAATTCCGTTAGGGTAGTTAACGGAAGTTAACTCGAAGGTAAGATTATACCAACTTTTTAAAAAACGAAAGTTTTAATAAGTAACCAAAATTAACTAAGGTGTTTTTCTTCCAAATTAAATAGTAGAGGTATTAAACG
ath-MIR5630a	No	No	ath-miR5630a	GCTAAGAGCGGTTCTGATGGA	No	No	CGTGGCTAAGAGCGGTTCTGATGGAGGCGCTGGTTTTGCGTGTTCCAAACCACGAATCGATCTTAAGCTTCT
ath-MIR5630b	No	No	ath-miR5630b	GCTAAGAGCGGTTCTGATGGA	No	No	CGTGGCTAAGAGCGGTTCTGATGGAGGCGCTGGTTTTGCGTGTTCCAAACCACGAATCGATCTTAAGCTTCT
ath-MIR5631	No	No	ath-miR5631	TGGCAGGAAAGACATAATTTT	No	No	AAAATTATGTCCTTCCTGCCATATTATATTTAGGAAAAAATAATATCGTATTATACATATAAACAGAAGCCTCTTAAATAATTTTTTCCTAAATATATAATATGGCAGGAAAGACATAATTTT
ath-MIR5632	No	No	ath-miR5632	TTGGATTTATAGTTGGATAAG	No	No	TTGATTCTCTTATCCAACTGTAAATCCGAAACCCTAATATTCCTTGTACCACATTCCTAATCAACTAGGCTTGAGCCCGAAAAACAAAAACAAAAAAAACAGTAGGAATGTGGTTCAAGGAAAATTAGTGTTTGGATTTATAGTTGGATAAGAGAATCAA
ath-MIR5633	No	No	ath-miR5633	TATGATCATCAGAAAACAGTG	No	No	TCTACAAATTCTTTGGTTTGATATGAAGGAAAGATATGATCATCAGAAAACAGTGATTTTGTTTAAAGCTCGTTATATATGATTGGATTCATATGAGAATTCAAGTATGTAAGCGAGTATAACTCAGTCTTGTTTAAATTATTTTCATATTGAAATTATGTGGAGAGAAAATCATATGCAAATAAGTTAGAAAATCATGGATCCACATAATTCCAATTTGAAAGTGATGAGCTCTATTCAGTTATAGACTTGAAGTCTTGTAATCTCTTATGAATCTAATCATAGCGAGCTTTAGGTAATATCACAGTTTTCTATGATCATACCTTTACTTTAAATCATTCCAAAGTATTTGTGGA
ath-MIR5634	No	No	ath-miR5634	AGGGACTTTGTGAATTTAGGG	No	No	TGAGGGACTTTGTGAATTTAGGGATTTTATTATAGCGGTGGCTGGCTGATGAGCGACTTTGTGAATTTAGGGTCTGTCTGTCAATTTGGCGGGCTGTCCATGGGCCAAGCGTCTTTCGCAGGTTTTTGGGCCCAAGCCTACTAAGTGCCAGGTCCAGCCCATTAAGATCCTATATCAAAGATAGGGCACAATTGTAGTAACCACCCTAATTTCACAAAGTCTCTCA
ath-MIR5635a	No	No	ath-miR5635a	TGTTAAGGAGTGTTAACGGTG	No	No	ATTAATTAACACCGAGAAAAATGTTATTTTATACCTGAACTTTCAAAAAGTGGCCAAATTAACCGTGAATTTTTGAAATGATCGTTTTATACCTCAACAAAAAGTTGACTTCTAATTTAACCTATAAGTTATCGTTGACCCGGCCAAATCGACTCACCATTAACACTTCTTAACAGCTCTCCTAACAGCGTAACTAACAACTGTTTTTGTCCTTAAACCAACAATAACGGCTGTTAGGCCATGTTTTGTAACGGCTGTTAGGAACGCTGTTAAGGAGTGTTAACGGTGAGTATATTTGGCCGGGTCAACGACAAATTATAGGTCAAATTAGAAGTCAACGATAAATTATAGGTTAAATTAGAAGTCAACTTTTTGTTGAGGTATAAAACGACCATTTCA…
ath-MIR5635b	No	No	ath-miR5635b	TGTTAAGGAGTGTTAACGGTG	No	No	ATCGTTGACCCGGTCAAAGCGACTCATTGTTAACACTTCTTAACAGCTCTCCTAACAGCGTAACTAACAACTGTTTTCGTCCTTAAACCAACGATAACGGCTGTTAGGCCATGTTTTGTAAGGGCTGTTAGGAGCGCTGTTAAGGAGTGTTAACGGTGAGTCGATTTGGCCTGGTCAACGAT
ath-MIR5635c	No	No	ath-miR5635c	TGTTAAGGAGTGTTAACGGTG	No	No	TTGACCCAGCCAAATCGACTCACCGTTAAAACTTCTTAACAGCTCTCCTAACAGCATAACTAACAACTGTTTTCGTCCTTAAACCAACGATAACAGCTGTTAGGCCATGTTTTGTAACGGCTGTTAGGAGCGCTGTTAAGGAGTGTTAACGGTGAGTCGATTTGGCCGGGTCAA
ath-MIR5635d	No	No	ath-miR5635d	TGTTAAGGAGTGTTAACGGTG	No	No	AGTTGACTTCTAATTTAACCTATAAGTTATCGTTGACACGGCCAAATCGACTCACCATTAACACTTCTTAACAGCTCTCCTAACAGCGTAACTAACAACTGTTTTTGTCCTTAAACCAACGATAACGGCTGTTAGGCCATGTTTTGTAACGGCTGTTAGGAGCGCTGTTAAGGAGTGTTAACGGTGAGTCTATTTGGCTGGGTCAACGATAAATTATATGTTAAATTAGAAGTCAACA
ath-MIR5636	No	No	ath-miR5636	CGTAGTTGCAGAGCTTGACGG	No	No	AGATCGTAGTTGCAGAGCTTGACGGCGCTCATGTTTACTCTTTTTGTTAAATGACGTCAGGCTTAGCCGCTTAGGTTT
ath-MIR5637	No	No	ath-miR5637	AATGCGCAACTCTATATTTCC	No	No	AAGACCATCTCCAATGCGCAACTCTATATTTCCTCTATTTTACAGTTGACTCTATAAAATATAGTTGATTTTACTGCATTGTATGCCTCTAAAATAGAGGAAAAATGTAGAGATTGCTCTTTTATTAGCTCAACTATATATTCTCTAAACTCTAAAATAGAGGAAAATATAGAGTTGGGCATTTGAGATGCTCTA
ath-MIR5638a	No	No	ath-miR5638a	ATACCAAAACTCTCTCACTTT	No	No	TCTTTGGATGCGAGAATGTGTTTGGGGACAATTGGAGCAAATTGACTCCCTTACGGTTAGTATGAAGGTTTGAAAGTGAAAGATTTTTGGTACGTTTCTAGAAAGTAAATAAATGAATCCAAGTTTCAAGCACATTGTCTTTACACTAGTGTGGCAGGCTGGCAGCCTACCAGATAACCATTTTGATTGTTCATAAAGTGTTACCTTCATATTTTGCAAAACCTCTTATCCAATTGCGAGTGCAAAGTAGAGTTGGAACATTCCATTTAACAATCATAATGGTCATCTGGTGGGCTCTAGAATTCATCATTATGCACACCAAAGTAAAGATTGTGTGCTCGAAACTTGGATTCAATTACTTTTTCGTCAAAACATACCAAAACTCTCTCACTTTTAAAA…
ath-MIR5638b	No	No	ath-miR5638b	ACAGTGGTCATCTGGTGGGCT	No	No	AACAATGTTGTGGTCTTTCGATGAGAGAATGTGCTTGGGGACAATTGGAGCAGTTTGACTCCCTTACGGTTAGTATGACGGTTTGAAAGTGAAAGAACTTTGGTATGTTTCTAGAAAGTAAATAAATGAATCCAAGTTTCGAGCACACTGTCTTTACACTAGTGTGGCAGCCCACCAAATAACCATTGTGATTGTTCATAAAGTGTTACCTTCATATTTTGCAAAACCTCTTAACCAATCACGAGTGCAAAGTAGAGTTTGAACATTTCATTTAACAATCACAGTGGTCATCTGGTGGGCTGTAGAATTTATCACTATGCCCACCAAAGTAAAGATGGTGTGCTCAAAACTTGGATTCGATTACTTTTTCGTCAAAACATACCAAAGCTCTCTCACTTT…
ath-MIR5639	No	No	ath-miR5639	TAGTCCACTGTGGTCTAAGGC	No	No	AGTAGTCCACTGTGGTCTAAGGCTGAAATGCGGTGACCAGACTAGAAAACATGTCAATGGTGGTCCTTGTGAAAGGGTTGACAAAGAAGTCTAGGGAGACGGTGACACGTCGGATCTCTGGCCTATGTGAGTGCTAAAACAATTATGGTATTGGTTGCTTAAAGGTGTCATATTGCCACTACGACTTTGAGAATGGTGAATGGTTGTGGCAATATGACTTTAAGCAGCCAATAATATAATCTTTTTAGCACTGATGGTGGCTAGAGAACCGGCATGCCACTGTCTCCGTAGATTTTTTTTGTCAACCCTTTTGCAAGTCCCACCATTGATCAATTTTCCGAGCGGGTCACCGTATTTTAGCCTCAGACCACGGTGGACTACT
ath-MIR5640	No	No	ath-miR5640	TGAGAGAAGGAATTAGATTCA	No	No	AAGGTGAGGAACATGAACACCAGTTACATTATAAACTTTCCTGTGTTACAAACTTATATATTTGATGAGAGAAGGAATTAGATTCATGAAAATATTAATCATTTTAAGGTTAGTAGTACTTATTGGCTGTTCTTGCAAAACCAATGGTAAAGTATGTGATGAAACCATTAGAACTTTTTGATTCAAGCATCTGAGTGTTCTATCAGAGGGTTAGAGCCAATCTAAGTTAAGAACTATATTTGGGGTCTCATCACATTACCATTGGTTTCAAAAGAACAGTGAGAAGTCCTATTCACCGTATACAGATTGGTCTTTTCAGGAATCTAACTCACTCTCTGATCAACTATCTAGCCTTGAAATACAGGCATGTTTTTCTGTACCTGGTGTTCATGTTGGTCT…
ath-MIR5641	No	No	ath-miR5641	TGGAAGAAGATGATAGAATTA	No	No	ACGAAACAATAAAATCCCCAATTCAATTTTGAAATCCCTAATTCTATCATCTTCTTCACTCTTCTTCCATAGCTAATTGAAATCCCAAATTCTTCTATCTTCCATATCTTCTTCTATCATTTTCTTTAAGTTTGATTTCGAAATCTCTAATTTTATCATCTTCTTCCATTGTTTGATTTCGAAATCCTAATTCTTCCATCTTCATCCATCTTTCTAGCTCCGTCGATTACCAAGTATCTCCTCCATGTGAATATACTTATACCAAAAGTGGTCCACGTGAGGAAGAATCTTCACAGCTCAATCCCAAACGTTCCTCGCATGGTTGACGTCTTTGTTCCATAGCTTCATTAAGCAACCATGGATGATAAAAGATGATATGAAAGCTATGGAAGTTTGATT…
ath-MIR5642a	No	No	ath-miR5642a	TCTCGCGCTTGTACGGCTTT	No	No	CATGGATCCGCCTAGGCTGTCCCGAGTGTGAGCGAGGTGTGAGTGTCGCCCATGGGCATCGACACCTTGCGGCTAGGAACTGGAACGAGACGGGTAGCAAAGATTTCGAGTAGCACTTCATACTACCGTGGGTTTTTTAAACCTTCCCCTAGTTTTGTTGATGTTATTCCGAGAATTAGCAAACCGTAACGAAGATGTTCTTGGCAACCATCTTTTGATGGGAGTCCGGCTGTTCGAAAGCCGGCCAAGGGTGATGAACGAAATGTGAACCCTTGTCTCGCCTAGGTTGGATGGGCGTGCTTCGTTGGAAAGCATGGATCCGCCTAGGCTGTCCCGAAGGTATCTCGCGCTTGTACGGCTTTGGCTCGGATTCG
ath-MIR5642b	No	No	ath-miR5642b	TCTCGCGCTTGTACGGCTTT	No	No	CATGGATCCGCCTAGGCTGTCCCGAGTGTGAGCGAGGTGTGAGTGTCGCCCATGGGCATCGACACCTTGCGGCTAGGAACTGGAACGAGACGGGTAGCAAAGATTTCGAGTAGCACTTCATACTACCGTGGGTTTTTTAAACCTTCCGAGTTTTGTTGATGTGTTTCCGAGAATTAGCAAACCGTAACGAAGATGTTCTTGGCAACCATCTTTTGATGGGAGTCCGGCTGTTCGAAAGCCGGCCAAGGGTGATGAACGAAATGTGAACCCTTGTCTCGCCTAGGTTGGATGGGCGTGCTTCGTTGGAAAGCATGGATCCGCCTAGGCTGTCCCGAAGGTATCTCGCGCTTGTACGGCTTTGGCTTGGATTCG
ath-MIR5643a	No	No	ath-miR5643a	AGGCTTTTAAGATCTGGTTGC	No	No	GTGTAGCCGTAATCCGTATGAGTCTTTGTCTTTGTATCTTCTAACAAGGATACAATATTTAGGCTTTTAAGATCTGGTTGCGA
ath-MIR5643b	No	No	ath-miR5643b	AGGCTTTTAAGATCTGGTTGC	No	No	GTGTAGCCGAAGTCCGTATGAGTCTTTGTCTTTGTATCCTCTAACAAGGATATAATACTTAGGCTTTTAAGATCTGGTTGCGA
ath-MIR5644	No	No	ath-miR5644	GTGGGTTGCGGATAACGGTA	No	No	TAGTGGGTTGCGGATAACGGTAGCCGGTAGGCACAGATCCGATATCCTAAAATTTGGAATACATAAATTAGGATCCATTAGATCCGTCAACATCTGCAAGTAATTATTTATATTACATGCGGATCCGACATCCGCAACACTACGA
ath-MIR5645a	No	No	ath-miR5645a	ATTTGAGTCATGTCGTTAAG	No	No	TTGTTGACTTTCGAAATAAATAACAAAGTTTTTGTTGACTTGTCATTTGAGTCATGTCGTTAAGTAGGTTAACAAAAAAAATTTACGGCGTTAATGTCTCCTTTATCTCCTCTGTTAGAACAAAAAAACGTTGTTTATTGCAGTTCGTTTTGTCTGTTGACACAAATTTAAACCCTAAATCCCCAAATCGATTTTATTATCTGCGATTTTGAAGTCAATGTGGGTCTGTGATTTTGAGATAATAAAATCGATTTGGAGATTTAGGGTTTATATTTGTTTCAAGAGACAAAACAACGTTGTTTTGTCTCTTCAATAAACGACGTTGTTTTGTTCTAACAGATCAAATAAACATTAACACCGTAAAAAAATTCTCTTAACCTATTTAACGATATGACTCAA…
ath-MIR5645b	No	No	ath-miR5645b	ATTTGAGTCATGTCGTTAAG	No	No	CGACAAATAAATCGTAAACGTTTTGTTGACTTTTGAAATAAATGACAAAGTTTTTGTTGACTTGTCATTTGAGTCATGTCGTTAAGTAGGTTAACATAAAAAATTTAAGACGTTAATGTCTCGTTTATCTCCTCCGTAAAAACAAAACAACGTTGTTTATTGAAGCTCGTTTTGTCTGTTGAAACAAATTTAAACCCTAAATCCTCAAATCGATTTCATTATTTATGATTTTGAGGCCAAGGTGGGTCTGTGATTTTGAGATAATGATATCGATTTGGAGATTTAAGGTTTATATTTGTTTCAAGAGACAAAACGACGTCGTTTTGTCTCTTCAATAAACAACGTTGTTTTGTTCTAACAGATCAAATAAACAAGACATTAACACCGTAAAAAAATTCT…
ath-MIR5645c	No	No	ath-miR5645c	AACCTATTTAACGACATGACT	No	No	CCCATTTGAGTCATGTTGTTAAATAGGTTAATAGAATTTTTTACGACGTTAATGTTCCGTTTATCTGCTCTGTTAGAACAAAACAATGTCGTTTATTACAGAGACAAACGACGTCGTTTTATCTGTTGAAACAAATTTTAAACCCTAAATCCCCAAATCGATTTCATTATCTCAAATCCTATAGAGGCCGAATCGATTTGAATCCCATCTGGTGAGGAGACAAACAATGTTCCTCAGCCCAAATCAAATCGAAAAAAAAAAAGAAAAAACGGAAGAAGGAAGTTGAAGTAGATGACATCGTTTTGTTTTAATAGAGAAAATAAACGAGACATTAACGCCGTAAAATATTTTTGATAACCTATTTAACGACATGACTGAAATGGC
ath-MIR5645d	No	No	ath-miR5645d	ATTTGAGTCATGTCGTTAAG	No	No	TTTCGAAATAAATGACAAAGTTTTTGTTGACTTGTCATTTGAGTCATGTCGTTAAGTAGGTTGACATAATTTTTTTACGGCGTTAATGTCTCGTTTATCTCCTCTGTTAGAACAAAACAACGTTGTTTATTGCAGCTCGTTTTCTCTATTGAAACAAATTTAAACCTTAAATTCCCAAATCGATTTTATTATCTGCGATTTTGAGGTCAATGTGGGTATGTGATTTTGAGATAATGAAATCGATTTAGGGGTTTATATTTATTTCAAGAGACAAAACAACGTCGTTTTAAAAAAAAAAGAAAAAAAAAAAAAAAAAAAACAACGTCGTTTTGTCTTTTCAATAAACGACGTTGTTTTGTTCTAATAGATTAAATAAACAAGACATTAACGCCGTAAAAA…
ath-MIR5645e	No	No	ath-miR5645e	ATTTGAGTCATGTCGTTAAG	No	No	TAAATGACAAAGTTTATGTTGACTTTTCATTTGAGTCATGTCGTTAAGTAGGTTAATATAATTATTTCCCGGCGTTAAGTTCTCGTTTATCTCCTCTATTAGAACAAAACAACATTGTTTATTGCATCTCGTTTTGTCTGTTGAAACAAATTTAAACCCTAAATCCCCAAATCGATTTCATTATCTGCGATTTTGAGGTCAGGTGGGTTTGTGATTTTGAGATAATGAAATCGATATAGGGATTTAAGGTTTATATTTGTTTCAAGAGACAAAACGACGTCGTTTTGTGTCTTCAATAAACGACATTGTTTGTTCTAACAGATCAAATAAACAAGTCATTAAAGCCGTAAAAAAAATTATATTAACCTATTTAACGATAGGACTCAAATGGCAAGTCAA…
ath-MIR5645f	No	No	ath-miR5645f	ATTTGAGTCATGTCGTTAAG	No	No	CGGAAGACAAATAAATCGTATAGTTTTTGTTGTTTTTCAAAATAAATGACAAAGTTTTTGTTGAGTTGTCATTTGAGTCATGTCGTTAAGTAGGTTAACAGAATTTTTTTACGGCGTTAATGTCTCGTTTATCTCCTATGTTAGAACAAAACAACGTTCTTCATTGCAGCTCGTTTTGTCTGTTGAAACAAATTTAAACCCTAAATCCCTAAATCGATTTCATTATCTGCGATTTTGAGGTCAATGTGGGTCTCTGATTTTGAGATAATGAAATCAATTTGGGAAATTAGGGTTTATATTTGTTTCAAAAGACAAAACAACGTCGTTTCGTCTCTGCAATAAACGACGTTGTTTTGTTCTAACAAAGTAAATAAACAAGACATTAACGCCGTAAAAAAA…
ath-MIR5646	No	No	ath-miR5646	GTTCGAGGCACGTTGGGAGG	No	No	CATCACCAACGAGCTATTGGCCCAATACTAAATCTCCGTGGAGGTGATAGGTTCGAGGCACGTTGGGAGG
ath-MIR5647	No	No	ath-miR5647	TCAAGTTTGATGACGATTCCA	No	No	ATTAAATCCTCAAGAACCATACAGCTTGATATGAGAGTCTTCAAACCTGAGTCGCCAACAAACTTAACCCCCTTTAAATATATACAAAAGGTAAAGAAACCAATTTTGATTTCGGATGATAAAAGACAACACAATGGAGATTTAAATCCACCAAAGTCGCACAAAAATAGAACAAGATAGGCATCTTAACTCTCTAACGTTTTTTAGAGTCTTTGGAACCTTAGTTATGATGCCTTTCTCGCTCTATACATGTTCGAATTTGGTGAATTTGACTCTCTAATGTGTTGTATTTGATAATCCAAATTCAAAATCGGTTTCTATACCTTGTGTCAATGCTATGTATTTAGAGAAGGTCAAGTTTGATGACGATTCCATTTTGGAGACTCTCTAATTAAGTTG…
ath-MIR5648	No	No	ath-miR5648-3p	ATCTGAAGAAAATAGCGGCAT	No	No	CTTCATCATCACTAGACTCATGTTTTCTAACCTTTCTCATTCCGTTATGAATCATAGGTTGAAAGATGGTATGATCTGTAGGGTCTCTTGGCATTAAAACATTGATTAAAAGGTGTTTGCCTCTATTTGCTTCAGATTGTCTTTTTAATGTTTGGAAATATTTGGCTTGACTCTGTATGAAAAAAAAGTCAAGTTTCAATCAAGTGAATATATTGGAAATTTATAGCTTCCAAGTTTCTTTTTAAAGATGGTTTTAATCGATATATATTTGGAAGCTATATATTCCTCTAATTCACTTAATTGAAACTTAATTTTTTTTTCCAAAACAAAGTCAAGCCAAATATTCCAAACATTGAAGCAACAATCTGAAGAAAATAGCGGCATACGCCCTTTAGTTAG…
			ath-miR5648-5p	TTTGGAAATATTTGGCTTGACT	No	No
ath-MIR5649a	No	No	ath-miR5649a	ATTGAATATGTTGGTTACTAT	No	No	TTCATATTATAGTAACCAACATATTCAATACTTTCAAATGAAGAAAAATAATTGGCATCTTCATTTGAAAGTATTGAATATGTTGGTTACTATAATATGAA
ath-MIR5649b	No	No	ath-miR5649b	ATTGAATATGTTGGTTACTAT	No	No	TTCATATTATAGTAACCAACATATTCAATACTTTCAAATGAAGATGCCAATTATTTTTCTTCATTTGAAAGTATTGAATATGTTGGTTACTATAATATGAA
ath-MIR5650	No	No	ath-miR5650	TTGTTTTGGATCTTAGATACA	No	No	ATTTGTTTTGGATCTTAGATACACATATAGTTTGCTTTTCCTTTATAAACAAACTATATGTGTATCTAAGATTCAAAACAAAC
ath-MIR5651	No	No	ath-miR5651	TTGTGCGGTTCAAATAGTAAC	No	No	TGGCTCCGAATGGAGACGTGCAGTTCAACTGCGGATAAAGTGTTGTGCGGTTCAAATAGTAACAAAAATATATACATACATATATATGTAAAGAATTTCGTTACTATTTGAATCGTACTGCACTGTACGGTTCGGTCACCATTCGAAGCCTATATCACTACC
ath-MIR5652	No	No	ath-miR5652	TTGAATGTGAATGAATCGGGC	No	No	CATGAATTAGAGTGTTGAATGTGAATGAATCGGGCTGATATCCCATTTCCACCATCTGACCAACAAGAGATACGGCATCTGAAATCCTATTCCCGTGACAGAAACCATTGAGCAGAGAGTTAAGCGTGACAATATCGGGCTCATAGCCGAGTTTCATCATCTTGGCAAGAACAGCTAAAGCAAGAGAGAGCTGAGAGCGTCGGCAGAAACAGTTGATGAGAATACTGTATGTGTAAAGATTATGTGAAATTCCCAAATTTTGCATCTGCTCGCCGAGAGAGATGACAAGATCGAACTTGTTCATCTTAGCAATGGCACTCAACAGTTTACTGAACTCAACAATCGAAGGGAAAGGACGAGACTTGACCATGTCACCGAACAGATTAACCGCATCATCTA…
ath-MIR5653	No	No	ath-miR5653	TGGGTTGAGTTGAGTTGAGTTGGC	No	No	CCCAATAACTCATTTGACCCATCAACTCATTTGAGTCAAAAAATTTAACTCATTAGGGTTCATGGGTTGAGTTGAGTTGAGTTGGC
ath-MIR5654	No	No	ath-miR5654	ATAAATCCCAACATCTTCCA	No	No	AAATAAATCCCAACATCTTCCACCTTACCGGCCTTGAACATTGATAGCTGTTAAAATGGAAGATGCTTTGGGATTTATTT
ath-MIR5655	No	No	ath-miR5655	AAGTAGACACATAAGAAGGAG	No	No	ACATCAAGTAAGGGTTGGTGGTGGTGGAGGAGGAGGAGAACATACGAAGGGTACTGTGGCGGCATCTCTGGGGAAGAGTAAGAAGTAGACACATAAGAAGGAGAAAAACGAAAGAGGTTATACAAAAAGAACTAGAGAGAGGATAGATTTAATTAATTACCAGAGAAAGTTTGCGGAGAGAGGTCTTGGAAGAGAGGCGGAGAAGCAGAGATGACATAGCTAATAGCTTCGCTTGGTTGCTCTGTGTGTTTCTTCTCTAAAGGGTTTTCGAGTTAGTCAAGATCTAATTAAGACCAAAGTGCTTGCCACAAGAAAAAGGAGAAGTAGGGTTCTCAATTATTACTAGAGAGATGTCTCTTTCTCTTTATTTTTTCCACGTTTCTCTCGTTTTTCTCCTTC…
ath-MIR5656	No	No	ath-miR5656	ACTGAAGTAGAGATTGGGTTT	No	No	ATCTTTCTTGACAAATCATAACAACTTTGGTTAAAAGGTTTCGAAAACTCAACCTCTTCTTCAGTCTCTCTCTTTCCAAAAGGGAAAGACTGAAGTAGAGATTGGGTTTCCGATACCTTTTGGCCCATGTCGTTATGATTTGTCGAGGAAGGT
ath-MIR5657	No	No	ath-miR5657	TGGACAAGGTTAGATTTGGTG	No	No	CCAAATACGAGTCGAACTCTTGTCCTGAAGTGTAGAGGCCTAAACCAGTACACAACCAACTGGACAAGGTTAGATTTGGTGGAAA
ath-MIR5658	No	No	ath-miR5658	ATGATGATGATGATGATGAAA	No	No	AGATGATGATGATGATGATGAAACAGAATCAGTAAGAAGCTTCTTCTTCTTAGGAGGAGGAGGAAGATTGGTTTCATCATCATCACCAGTTGAA
ath-MIR5659	No	No	ath-miR5659	CGATGAAGGTCTTTGGAACGGTA	No	No	TATCTTTCAAAGACCTTCATTGTTCTTGAAATTCGACGATGAAGGTCTTTGGAACGGTA
ath-MIR5660	No	No	ath-miR5660	CAGGTGGTTAGTGCAATGGAA	No	No	TTTGACATAATAGTTTTCTGGTAACTTTCAGACCAAGGCCAAACCGAATTGTCAGGTGGTTAGTGCAATGGAAAGCTGGCAAACCGTATGAGTATACCATCTTGTAGTACTCTTTACCAGCTTTCCAATGCACTAACGATCTGACAATTCCGTTCAGCCGTTTTTGTCGGAAAGTTACCGGAAAACTATTATGTT
ath-MIR5661	No	No	ath-miR5661	AGAGGTACATCATGTAGTCTG	No	No	TAAGAGGTACATCATGTAGTCTGAAATGGTTTTGCTGTACTCTTTGCTTCTGACATTTCTTGCTGCATTGTCTACTTCTGT
ath-MIR5662	No	No	ath-miR5662	AGAGGTGACCATTGGAGATG	No	No	CATTTTTAATAGTGATCTTTATATTTTCCTCTATTTATAGAGGTGACTCTATTTTAAAGGCATTATGTTCAAATGGTCACCTCTAAAATAGAGTTTTCTCTATAATAGAGGAAGAAATAGAAATATTTACTTTTTGTCTCTATAAATAGAGATCTCTACAATTCATCTCTAATTTTTCTTCTATTTTTGAGGAAACTCTATTTTAGAGGTGACCATTGGAGCACAATGCTTCTAAAATAGAGGCACCTCTAAAATAGAGAAAATTATAGAGGTGACCATTGGAGATG
ath-MIR5663	No	No	ath-miR5663	AGCTAAGGATTTGCATTCTCA	No	No	TTATAGCTAAGGATTTGCATTCTCATGATTGAATTCTAGTATATAGTAACATTATAGAAGAAAGTCTATAAACACTAAACTCAATCATGAGAATGCAAATCCTTAGCTATAT
ath-MIR5664	No	No	ath-miR5664	ATAGTCAATTTTATCGGTCTG	No	No	TTGTCGTCTATGATGAATATAGTCAATTTTATCGGTCTGCAATAGGCAAATAAAACATGCAATTACTTTGGTCACGGACAAATTATTTTTATGGCTATTGAGACCATCTTTAAGTAATAAATAAAAAATACGATTATCCACGAACAAAGTAATCATCTGTTTTATTTGCCTATTGTAGACCGATAAAAGTGACTATATATATCATAGACGACAT
ath-MIR5665	No	No	ath-miR5665	TTGGTGGACAAGATCTGGGAT	No	No	CTTGTTTTCGATTTCATCATTTTTCTCTATTATTATGAATTCCACATCTTGTCTACCAATTGTTTTCATTTAAAGATTTTGATTCTTATTTAGATTTTTCACAATCTATTTTGGTTCACAGATTAGTTAAGCATTATTGTCTTCACCTACACGTTTATAATTGCATATAATTTTATTTAAATAATATGTTATATCAGAGACAAGTTCATATCGAATGAGTAATAAAATCAGATCAGGAACAAATTCAGATCGAATGGTAGACAAGATAATATGATATAACTTGATTTTTTGGTTATTTTGCAATAGAAAGAAAAAAATCAATAAATCGGGTCGGAGAAGACAATAATGCTCAACTAATCTGTAGACCAAAATAGATGGTGAAAAATCTAAATAAAATTC…
ath-MIR5666	No	No	ath-miR5666	ATGGGACATCGAGCATTTAAT	No	No	ATTAAATGCTCGATATTCCATGTTGAAACCTTATCAGGTAAAAATGAAGGACCTGACAAAGTTTCACCATGGGACATCGAGCATTTAAT
ath-MIR771	No	No	ath-miR771	TGAGCCTCTGTGGTAGCCCTCA	No	No	TAAATTCGTCATGAGCCTCTGTGGTAGCCCTCACAATGATCTCAATAGAGTGCATGCCACGATCTTGTAAAGACGTAGATGAGGGCTCCTCAGGTGTTCATGTCGAATGTTAG
ath-MIR773	No	No	ath-miR773	TTTGCTTCCAGCTTTTGTCTC	No	No	AGGAGGCAATAGCTTGAGCAAATAATTGATTGCAGAAGTCCATCGACTAAAGCTGTCACCTGTTTGCTTCCAGCTTTTGTCTCCT
ath-MIR773b	No	No	ath-miR773b	TTTGATTCCAGCTTTTGTCTC	No	No	GGTTGAAGGTGGCAATAACCTCAAATATATCAGAGGGTGTAGATACTCAACGACTATAGGAGGCAATAACTTGAGCAAACAATTGATTGCAGAAATCCATCGACTAAAGCTGTCACCTGTTTGATTCCAGCTTTTGTCTCCTTACCTGTTGAGTGTCTAAACTCTCTGGTACGTTCATAGTTGTTGCTGCCTTTCGCT
			ath-miR773b*	GGCAATAACTTGAGCAAACA	No	No
ath-MIR774	No	No	ath-miR774	TTGGTTACCCATATGGCCATC	No	No	TCATTTCAGATGGCTGTTTGGGTAACTAATATTTAAGATTTTGGTCAATTTAAGTTACCAATTTATATATTGGTTACCCATATGGCCATCTCAAATTT
ath-MIR774b	No	No	ath-miR774b	TGAGATGAAGATATGGGTGAT	No	No	GAGTGTTGATTATATGGATTCATTTGAGATGAAGATATGGGTGATGATCAATGCTTACGATTTTGGTCAATTTATGTTAGCAATTTAATTCTTTTTCATCCATATTTTCATCTCGAATTTAATCTTTAAAAAAGCGTTT
			ath-miR774b*	CATCCATATTTTCATCTCGAA	No	No
ath-MIR775	No	No	ath-miR775	TTCGATGTCTAGCAGTGCCA	No	No	TTTAAACGTTGCACTACGTGACATTGAAACTGTCTTTCAACATTCCAATATTTCAACTTTCGAATACCCAATATTTGGTTTGTTCAAAGACATTTTCGATGTCTAGCAGTGCCAATGTTTAAA
ath-MIR776	No	No	ath-miR776	TCTAAGTCTTCTATTGATGTT	No	No	TTGGGATTATAGCCACGAACTCAATAGAATTCTTAAGATCATGTGAAAACGTTGACAAGATCGTCTACGATTTTCCAAGATTCTAAGTCTTCTATTGATGTTCATGGCTTTAACCTGA
ath-MIR777	No	No	ath-miR777	TACGCATTGAGTTTCGTTGCTT	No	No	AGAGAGCAACAAAATCAGTGTGTATTTGTTAAGACAAATGTTTATATAAGTCGTCCATGCGTTGTACATTTAATCTTAACTAATACGCATTGAGTTTCGTTGCTTTCT
ath-MIR778	No	No	ath-miR778	TGGCTTGGTTTATGTACACCG	No	No	CCGCCTTGGCTTGGTTTATGTACACCGAGTATGTTCAGCTCCATCCTATACAGATTTTGGGACATGTGCCTAGGGTTGAGGTTTCATATATAGAAAGAACTGAACAAACTCGGTGTACATAGACCAAACCAAGGCGGT
ath-MIR779	No	No	ath-miR779.1	TTCTGCTATGTTGCTGCTCAT	No	No	AATGAGAGTAATATAGTTGAATCTTCGAAAGTATTTCAAGAAGTCAGCTGAGCTTTCTCGTCATCACTTATTAGTAAATATAGTCTCTATATTTTTGATGAGTGATGATTGGAAATTTCGTTGACTCATTACTCTTGATGATTCTGCTATGTTGCTGCTCATT
			ath-miR779.2	TGATTGGAAATTTCGTTGACT	No	No
ath-MIR780	No	No	ath-miR780.1	TCTAGCAGCTGTTGAGCAGGT	No	No	CAAGATATCAGATATTTCACGAAGATATCTGCATAACAGCTACGAGGAAATTGTGATTTTATCGTTTCACAAACATCAACAGCTCCATGGATCGTTATGGACGGATAAATCACAATCACTATCCTTTTTCTAGCAGCTGTTGAGCAGGTTTCTTCGTGAATATCTGGCATTTTG
			ath-miR780.2	TTCTTCGTGAATATCTGGCAT	No	No
ath-MIR781	No	No	ath-miR781	TTAGAGTTTTCTGGATACTTA	No	No	TCAAATTAGAGTTTTCTGGATACTTATTAGTTACTAACAAAGAGAGGGCTTCTTCGATATTAACTTTTAAGTATCCAGAAAACTCTAAATTTGA
ath-MIR781b	No	No	ath-miR781b	TTAGAGTTTTCTGGATACTTA	No	No	ATTTAGAGTTTTCTGGATACTTAAAAGTTAATATCGAAGAAGCCCTCTCTTTGTTAGTAACTAATAAGTATCCAGAAAACTCTAATT
ath-MIR782	No	No	ath-miR782	ACAAACACCTTGGATGTTCTT	No	No	AACCTTTTTCTACAAACACCTTGGATGTTCTTTAAATAAGATGAAAAGGCTATTATTCTAATGAACAACATGAAGCCAAAAGAAAATCCAAGGCGTTTGCAGAAAGAGGTT
ath-MIR783	No	No	ath-miR783	AAGCTTTGCTCGTTCATGTTC	No	No	GACACTAGTCTTAACCATATCTTTTGTCGGAAGATTCAGGAGAACATGGAAGAGCAAAGATTCTAGCAAATCTCTTACCCAATCAACTTCATCACCAGATCTTTTGTCGGAAAATTCAGGAGAACATGATCGTTTGGTACGAATACAAGATCTGGTGAGAATGGACGAAGAAGGAAAGAGAGACGTGTTCGTACCAAACGATCATGTTCTCCTGAATCTTCCGACAAAAGATCTGGTGATGAAGTTGATTGGTTAAGTGATTTACCAGAAGCTTTGCTCGTTCATGTTCTCCTGAATCTTCCGACAAAAAATGTGGTTAAGACTAGTGTCT
ath-MIR822	No	No	ath-miR822	TGCGGGAAGCATTTGCACATG	No	No	CGACCTTAAGTATAAGTAGATATATGGGGATGTAACGCATGTTGTTTTCTGCGGGAAGCATTTGCACATGTTTCGTGGAGAATGAAATCACATTCCATACATGAATAATAATTACCTTTTAGATAGAACATCGTACTGCTTGAAAAAACATGTTAATGTCATAAACTTTATGATGAAAACACCTATAAAAAGCGTTTTTTCAAGCATGTGCTATCTATGAAGGTAATTACTATTCATGTATAAAATATGATTTTATCCTCCATAAAACATGTGCAAATGCTTTCTACAGGAAACAATATACGTTGCATCCCCATCTACTTACACTTAAGGTCGTTGT
ath-MIR823	No	No	ath-miR823	TGGGTGGTGATCATATAAGAT	No	No	AATTTCAGAGATACTAATCCAAGAGATGGCGGATACGTTTTACAATCACGAATCTTGTATGATCACTAACCATTGGAACAATAAGAGTATATAATGAGTATATCACCATTTAGTTCTAGTGGGTGGTGATCATATAAGATTGGTAATGGTAACAGTGAAACATATCCCCCATCTATTGGGATTAATTAGTC
ath-MIR824	No	No	ath-miR824	TAGACCATTTGTGAGAAGGGA	Yes	Yes	TATCACCATTTGTACTTGAGTTGTCTCTCATGTCTAGACCATTTGTGAGAAGGGAGTTTTTGTTTACACCAATACCCCCCAGTCTCTAAATTTGTAAGAAGTATTATGCTCAATTAAGGAACATAGCTAGTTCGACATACCATACTACCCTTTTTAAAACTATCCTATATGTTTGATGCTAGCATAGCGTAATTTTGTGTTCTCATGGTGCAGCAGGGTTAGTTTATTGTGTACCTCTAGATATATATTCTCTTGCTGCGTAGGGTTCCCAAGCTGCCAAAAACTTTTAAAAATTAGTGATCTGTTCCCCAAACCCCCATTCAATAAGAAAGGTCTACCTGTAGCTCACAGTCACAGCTATTAGAGCTGTCCTTGCTTCTTTGGGTTTACTGTTTTAGT…
ath-MIR825	No	No	ath-miR825	TTCTCAAGAAGGTGCATGAAC	No	No	CTTTCTATAATTACTTTTTGTATAGAATTCACTAGTTGATTCCATCGACTCGTTCAAGCACCAGCTCGAAGAAGCTTAGCTAATTTATCTTAGAAAATAATGAAAAAGCTATGCTTCTCAAGAAGGTGCATGAACAAGTTGATGTATATTTTGATGTGTAAAGACCAAAATTGGATCTCACATGTG
ath-MIR826	No	No	ath-miR826	TAGTCCGGTTTTGGATACGTG	No	No	AGAGACGTGGATGCTTCTCGTCCACAAGTTCTTTGGTGCCTCTATGATATAGTCCGGTTTTGGATACGTGAAAATCATATCATATTGCTGCTGTGAAAAGTTAATTTTCACGTGTCCAAAACCAGATTATCTCATATTGCTGCTGTGTATCTTATCATCTTTTTCCTGCTACTCTTAC
ath-MIR827	No	No	ath-miR827	TTAGATGACCATCAACAAACT	No	No	TTCCATGAAACGTTATAGGTTTTTTTCTTTCTCTCTTGCAACCCTTGAATGTGTTTGTTGATTGATATCTACACATGTTGATCATCCTTGTGTTGATCGATTGGTTTAGATGACCATCAACAAACTCTTTCGTGGTTTTGCATCGCTTCTTGGAATCTCGATCATGTTTTTAGCATC
ath-MIR828	Yes	Yes	ath-miR828	TCTTGCTTAAATGAGTATTCCA	Yes	Yes	GTGACAAAGTCACAAAAGTGATAAACTCTCCTTTCCACTTTCTAATGTTTCTTGCTTAAATGAGTATTCCATGTAAAAATGATTCACTCACTCGTATGGGTGGGTTGGGTTTTCTCTTCATGAGATGCTCATTTGAGCAAGCAATGTTTGGAAGTGGGACTATTTAATATCATGTATGAGTTTTATCTTTT
ath-MIR829	No	No	ath-miR829.1	AGCTCTGATACCAAATGATGGAAT	No	No	ACGTCAAAATTGATTAACAAAAAGTCAATGAATCATTCTACCAATTGACTTGTACTTTGAAGCTTTGATTTGAACCTGTCAATTGGTATCAAAGCTTCTAAATCTTTGAAGCTCTGATACCAAATGATGGAATCAAATTAAAGCTTCAAGGTAGTAGTCATCTTGGCAGAGAAAAGAAAAAGCACTTCGAGTTTACCATCTTGAT
			ath-miR829.2	CAAATTAAAGCTTCAAGGTAG	No	No
ath-MIR830	No	No	ath-miR830	TAACTATTTTGAGAAGAAGTG	No	No	CAGAGTCTCGCTAGTGTCTTTACTAAACACAAAATCTGTAAACGCCTCGATCTCCTCTTCTCCAAATAGTTTAGGTTAGCTGACATATAATAATTCAATAGACCCCAGTTTCTCCAGATAACCTAACTATTTTGAGAAGAAGTGAACGAAGAGCGATTACAAGTTAGGAGAGTGCTTGAATTTTGAAGAACATCG
			ath-miR830*	TCTTCTCCAAATAGTTTAGGTT	No	No
ath-MIR831	No	No	ath-miR831	TGATCTCTTCGTACTCTTCTTG	No	No	GCACAATGCGGACAGTGCTACAAGAAGAGATTTATAGAGTCTTAAGAGTCTCAAGAAGCGTACAAGGAGATGAGGAGTGAATCACCAAAACAAGTGGTTTTGGTTTGTGAATCACCAAAACAAGTGGTTTTGGTTTGTGAATCAGTATGGTTTACCCAAAACACTTGTTTGGTGTGTTTACTTCTGATCTCTTCGTACTCTTCTTGCGATTCTATGACACTCTACATGTAACATCGGCATGGTTTACCAAAAAGCCT
ath-MIR832	No	No	ath-miR832-3p	TTGATTCCCAATCCAAGCAAG	No	No	AAGAAAGAAAAAATAAGTGACAAGTAACAAACATGAGAAAGGTGAAACTTGCTGGGATCGGGAATCGAAAGATCCGAAAGCCAGTCTTTAGAGGATTCTGAACGGGCTAGTGAAAGTAAACTTGTGATGTGACCATATTGTGCAATATGAATGTAAGTTGGTGGTGTGGTCATCTCACAAGGTGGCTAAGTCATCTCACTTATTTTCTTAACGAAAGCATCAGCCCGTTTAGCATCATCTTCTTGAAGCTTGCCTTTCGCATCTTTTGATTCCCAATCCAAGCAAGGTTCACCTTTTTTTTTGCCATGACCTTTACAAAATATCCAAATTTTG
			ath-miR832-5p	TGCTGGGATCGGGAATCGAAA	No	No
ath-MIR833	No	No	ath-miR833-3p	TAGACCGATGTCAACAAACAAG	No	No	GGACGTAGATGGTACTCTTACAGATGGTGATCGTGAAAACAAACGGAGGAGTTTGTTTGTTGTACTCGGTCTAGTTCAAACCAAAACATCTTTGCAAATATGTATGGTTTGAGCTAGACCGATGTCAACAAACAAGCTGCTTCGTTTGTATTCACCATCAACATCTTTAAGAAACGCTGCACCACTC
			ath-miR833-5p	TGTTTGTTGTACTCGGTCTAGT	No	No
ath-MIR833b	No	No	ath-miR833b	TGTTTGTTGACATCGGTCTAG	No	No	CTTGTTTGTTGACATCGGTCTAGCTCAAACCATACATATTTGCAAAGATGTTTTGGTTTGAACTAGACCGAGTACAACAAACAAA
ath-MIR834	No	No	ath-miR834	TGGTAGCAGTAGCGGTGGTAA	No	No	TACAACATATGTTACCAGTTGTGCTATCATTTTTTTCAGCGACAGCCAAAATCACCACCGCTTCTGCTACGAACATGTTAAGCCATCCTTTTAACCGTTGCTGCCACCACTATTACGGCCATCACAAGAAAATTCATGCAAGTGGAAACGGTGATAGTAGCAGCTGGTATGACACGTTGGTAGCAGTAGCGGTGGTAATGCCGATAGCGTGAGCGGCAATGGAAGCATTGGTGGTGTCAGAAGCAGTCA
ath-MIR835	No	No	ath-miR835-3p	TGGAGAAGATACGCAAGAAAG	No	No	TGCTCGATTCTTCAGATAGAAATTCTGGTCATCTTTGTGTTTAGGCTTTTTCTTGCATATGTTCTTTATCTCTATTGATTGATATTGTTCAATGAGCAACATACTTTTCTCTTCTACCTGGATTTGTTTGATGGTTTTAAGAACTCTGTTCTTTTTGACGTTTTACCCAACAATATAACTTCTGTTGTAGTCATCTTCTGCTGCAACCCATCCACAAAGCTTATCATGCAAGATTAAACCCTTTCTCGATGGGTTGCAAGAGAACATCACTAAAATAGAAGTAACATTGTTGGGGAAAAACGTCACAAATCCAGGTATTAGAGAATAGGATGCTGATCGTTGAAAATAACTATCTATAAAGATGGAGAAGATACGCAAGAAAGAGTTGTAAACACAAAGC
			ath-miR835-5p	TTCTTGCATATGTTCTTTATC	No	No
ath-MIR836	No	No	ath-miR836	TCCTGTGTTTCCTTTGATGCGTGG	No	No	GCAAAGCTGCCATTTTATAGTCCAAAACTTAAATTTCGTGTTTGCAAGTCTCCACCCATCGAAGGAAACACTAGAAGAGATATAATTTATTTGAGGGGAGAAATATTTGACACGGAAGCATAGCTCCATATCCTTCAATGGAGGTGTGGTCCTTCAACAAAAATACCCCCCTCTTGAAACTCTGTTTCACCACACCTCCATTGAAGGACCTGAAGCTATGCTTCCTTGTCATATTCCTTACCATCAAATAAATGCTCTGTTTTCCTGTGTTTCCTTTGATGCGTGGAGACTTTTAAAAACGAAATTTAAGTTTGGGCTAAAATAAACGGCAGTTTTG
ath-MIR837	No	No	ath-miR837-3p	AAACGAACAAAAAACTGATGG	No	No	TTTTTGATAAATACTTTTGTTTGCTTACAAGTATAAAGTCATCATGTTTTTTTCATCAGTTTCTTGTTCGTTTCAAAATTATGATTTTTGTTTACTTACACTCATAATCTTGAAACGAACAAAAAACTGATGGAAAAACATGAGGACTTTATACTTGTAAATAAATAAAAATATTTATTAGAAA
			ath-miR837-5p	ATCAGTTTCTTGTTCGTTTCA	No	No
ath-MIR838	No	No	ath-miR838	TTTTCTTCTACTTCTTGCACA	No	No	TACTTTTCTAATATCACGAGGACTTACATGGCCTCAAGTCACCTGTGGTGTTGTGCAAGAAGGAGAAGCAAAGTCTGTCTATGTATTATGAGATAGCTACTTCTATGGCTAGGATATATGTTGTACAAGACCGGCTTTTCTTCTACTTCTTGCACAACCTGAGGTTATTGAGGCTATACAAGTCTTCTTCTATAATGTTATTTATTA
ath-MIR839	No	No	ath-miR839	TACCAACCTTTCATCGTTCCC	No	No	CTCACTCATGTGAGCAGAAAGAGTAGCATGATATTTTCTTCAAGGTCTTTACCAACCTTTCATCGTTCCCTTCTTTGCAATAACGCTGTTTTGCAAAACCGTGATAGTGCTGAGCCGATGAGCCTCTAATGAAATTATAGACTCATCGGCTCAGGACCATTGCGGTTGTGCAAAACGGTGTTATTGCTGAGAAGGGAACGCATGAGAGGTTGGTAAAGACCTCAATGGAATCTTATGGTACTCTTTTTGCTCACATGAGTGAGT
ath-MIR840	No	No	ath-miR840	ACACTGAAGGACCTAAACTAAC	No	No	CGTAAAGCAGGTGATTCACCAATTTAGGTTTACATCCACAGTGTGGAAGACACTGAAGGACCTAAACTAACAAAGGTAAACGGCTCAGTGTGCGGGGTATTACACTCGGTTTAATGTCTGAATGCGATAATCCGCACGATGATCTCTTTATCTTTGTTTGTTTAGGTCCCTTAGTTTCTTCTATACCGTGAATCCAATCCTGTATTGGATGAGCTGGTTTATGACC
ath-MIR841	Yes	Yes	ath-miR841	TACGAGCCACTTGAAACTGAA	No	No	GCACCAACACTACTATGTGCAGAAACTCTGTTCTTAAGTTGCTTGTGAATACGAGCCACTTGAAACTGAAAGAAACAAAGAAACAATATCAGTATAAAATTTTATCAAATTATACTACAAAAAATGAAATTTCTTTGTTTATTTCAATTTCTAGTGGGTCGTATTCACATGCAACTCAAGACTAGAGTATCTACAACATGGTCGACTTGGTG
ath-MIR841b	No	No	ath-miR841b	TACGAGCCACTGGAAACTGAA	No	No	TCCTCATCTCCTCTAACCGCCAACTGCAAATGCCTTGGAGTTATCCTCTTCACTTTCAAATCCTTGTTAGTGTTTTCGGCCAACTGAAGAACCTCAGTAGTTAGGCATTCAAGGATTGAAGTCGTGTAGACAACATCAGTCGCACCAACAGTACCATGTGCAGAAACTCTGGTCTTAAGTTGCTTGTGAATACGAGCCACTGGAAACTGAAAGAAACAAAGAAACAATATCAGTATAAAATTTCATCAAATTAGACTACAAAAAATGAAATTTCTTTGTTTATTTCAATTTCTAGTGGGTCGTATTCACATACAACTCAAGACTAGAGTATCTACAACATGGTCTACTTGGTGCTATTGTTGTTGACTACACGCCTTCAATCCTAAAGTGCCTAATTTC…
			ath-miR841b*	CAATTTCTAGTGGGTCGTATT	No	No
ath-MIR842	No	No	ath-miR842	TCATGGTCAGATCCGTCATCC	No	No	CAGTACCGTTCAGGGTGACAGAAACATTTTCGAAAAGAGAGGCTATAAGCGGGATGATGAATCCGACCATGATGGTGTTGCAGAAATTTATGTATGATGTAGTTATTGTCCAGGGATCGAAACACCATCATGGTCAGATCCGTCATCCCACTTATGTTTTCTTAGGTCAACAAATATGGACAATTGAAAAGTGAAGCTC
ath-MIR843	No	No	ath-miR843	TTTAGGTCGAGCTTCATTGGA	No	No	AATGCCCAACAACTTCGCGTTATTTCTGAAAACTTCATATCTATTTTCTTTTAGGTCGAGCTTCATTGGAACCAAATGGTGGCTCATCCATCTATTACTAAAGCTATACAGCAGGTGGACAAGCCATCATCATGTTCCTGTGAAGCTCGATCTAAAAGACTACAGATTTGAGATTTTCAAAAATAACATGAAGTACATTCTCCAC
ath-MIR844	No	No	ath-miR844	TGGTAAGATTGCTTATAAGCT	No	No	GGAAGGAGATGTTTGCAGTTGGTTTAATGAATCTTTTACATTGAAGAGAAGGAATGGTAAGATTGCTTATAAGCTGGATCTTGAGGGTGAGTGGTCTCTTCTACGCATTGGGCTTATAAGCCATCTTACTAGTTCTTCTTTTCAATGTTGTCTAAGGACGCTGCTTTTATCAGGTGATCATTTGT
			ath-miR844*	TTATAAGCCATCTTACTAGTT	No	No
ath-MIR845a	Yes	Yes	ath-miR845a	CGGCTCTGATACCAATTGATG	Yes	Yes	AGATAAGGGATTGCACGATTTCTCAATAGTTCCGTCGCTGCGTTTCCATCACGTCGATTGCTGTCAGAGCCACGCCTATGAAGAATTTGTGCGGCTCTGATACCAATTGATGCTATGGAAACATCGATATTGCCTGATTCCGTGTTTCCTTTTACCTTGTTGT
ath-MIR845b	No	No	ath-miR845b	TCGCTCTGATACCAAATTGATG	No	No	AGTCGGTTTCCATCACGTCAATTGCTATCAGAGCAACGCATGATGTATAATAACTAAGCGTCGCTCTGATACCAAATTGATGCAATGGAAACATCGATT
ath-MIR846	No	No	ath-miR846	TTGAATTGAAGTGCTTGAATT	No	No	CAAACATCTTGAATCCGTTGAGGTTGATCACGATGATGCCACATCCGGTTTCATTCAAGGACTTCTATTCAGAACAAACTTCATGATTTCTGAACTAATTGGATATGATAAATGGTAACAAGTATTCACTTGCATTCAAGGGACAAAAAATCATTGGGATATATGATTATGACAAACACGATTGGAAGCTGAATGGTTGCGGGAGGCAAGCAGTGGGATAATGATCTGCAAGTGGAAACTTCTTACTTTTATCATATCCCATCAGCTCGAAAGTCTTGATGTTAGTTTTGAATTGAAGTGCTTGAATTACACCAGATTTATTGTGCTCGTGTATCCCGGTAAATTCGACTAATGACCAA
ath-MIR847	No	No	ath-miR847	TCACTCCTCTTCTTCTTGATG	No	No	CATTTTCTTGTATTCAAAGTATCTTAAGTTAAGAAGAGAATAAGATTCTTACATCTTGATGAAGAGGAATGGGAAGCCGAAATCTAAACTGAAACAGAGGCGTCACCCAATTATCAATTGGTAAGTGATATCTATGTTTCGATCTGTATCTCGGCCTTTCACTCCTCTTCTTCTTGATGTAAGAATTTGTTATTCGACACATTAGATGGAGTGAAAAATCTGTTAGATAT
ath-MIR848	No	No	ath-miR848	TGACATGGGACTGCCTAAGCTA	No	No	AAAACTTTCAGATTGCACAAGAGAATATGAAAAAGTATTAACACAAGCCTTATAGCTTGGCAATCTCATGTCAAATAAGGAAAAGAAGAGGAACCCAAGGTATGTTTCTCATCTACCTTCTTTGACATGGGACTGCCTAAGCTAAAGGCTTGCCATGTTATCACATCCTTCTTTCATTTCGTCGCAACCACTTTA
ath-MIR849	No	No	ath-miR849	TAACTAAACATTGGTGTAGTA	No	No	TAATTTGGTTAAATGTTTTCAACATTTTTTATTTATTTATGATTGGACAACTACTAGACCAATGTTTAGTTAGTACATCCAATGTTATAAGTACAAAATAATATGTGTTGGATCTACTAACTAAACATTGGTGTAGTAGTTGTCCGACTCTATTGTTGGGAGCGAGAAGATTGATCCCTGGTTTAATTG
ath-MIR850	No	No	ath-miR850	TAAGATCCGGACTACAACAAAG	No	No	TTTTAGATAGTGTTATGTATTTATTTCTTACCTATAGAAACCTGTCAGCTAAGATCCGGACTACAACAAAGCACGTCTACTCTACTATATTCTTTTGCGATAATCAATAGATTCTTCTAACATCGTAAAGGAAGACAAAAGAGTATACATACTTAGTTGTCGTCGTATCTTTGTTGAGAAGTTTCTAAATGGCACATAGAAAGTACATAAAACTATATGAA
ath-MIR851	No	No	ath-miR851-3p	TGGGTGGCAAACAAAGACGAC	No	No	TTTTCTTTCTTTTCCTTTTCGTTTGATTTTGGAAAGCAAGGGACTGTCGTCTCGGTTCGCGATCCACAAGTAATCTTTTGTGGAGATTATGAAAACAATCATCACGAGAGGCTACGTGTGGGTGGCAAACAAAGACGACAATCCCTATTCCAGTTCCATCAGAACTTGAAATATCATGTGAACT
			ath-miR851-5p	TCTCGGTTCGCGATCCACAAG	No	No
ath-MIR852	No	No	ath-miR852	AAGATAAGCGCCTTAGTTCTG	No	No	TTTATCCTAAACATCCTATTAAGTTTTTATGCTGAAACAAAGCTCAAAGCTCAGAGCTAAGGCGCTTATCTTCTTTGATATTGCATGGAGTATGCTTCTACTTCTCTAGGAGATGCGTTTTATGGAAATATCAAAGAAGATAAGCGCCTTAGTTCTGAAGATAAGCGCCTTATTCACAAAATGCATAAGGTTGTATTCTTTGTTAGGT
ath-MIR853	No	No	ath-miR853	TCCCCTCTTTAGCTTGGAGAAG	No	No	GAGAGGAACAATTAGGGTTGTTTCAAACAGGGTAAAGTGTTCCTGCTGCTCCCCTCTTTAGCTTGGAGAAGCCAGTAAATATCTTTCTCTTCAAGGAACTTGTGGGCCTCAAGAAAACCTGCTATAATTCTAGTTTTTCAACATTCCTCCTTCTGATATCAGCAACAACTCCTTACCCTTAAGAATGGAGAATGGAACTTCCTCAAAGATATTTACTTGGCCTCTGCAACCGGAAAGGGGAGCAGCATGAAACTCTTTTAACCCTTACCCTGTATTTGTCAAAAACAGAT
ath-MIR854a	No	No	ath-miR854a	GATGAGGATAGGGAGGAGGAG	No	No	CGGATGAGGATAGGGAGGAGGAGTATGATACGAGCATGTATCATTTCAGTGAGCACGTACCTCCAGCGCGGGAGAGCAAGAGCTTGAGTGAAGCTCATAGAAACAACAGTAAGTTGCAGAGGTGGTGCAAGAAACAAGATAGGCTACTTATCAAGTGCTTCAAAGCCATCACGTTTCTGACGGACAAGATAAGCTGCTTCTCTTCTACTACAGCTATTCCG
ath-MIR854b	No	No	ath-miR854b	GATGAGGATAGGGAGGAGGAG	No	No	CGGATGAGGATAGGGAGGAGGAGTATGATACGAGCATGTATCATTTCAGTGAGCACGTACCTCCAGCGCGGGAGAGCAAGAGCTTGAGTGAAGCTCACAGAAACAACAGTAAGTTGCAGAGGTGGTGCAAGAAACAAGATAGGTTACTTATCAAGTGCTTCAAGGCCATCACGTTTCTGACGGACAAGATAAGTTGCTTCTCTTCTACCACAGCTATTCCG
ath-MIR854c	No	No	ath-miR854c	GATGAGGATAGGGAGGAGGAG	No	No	CGGATGAGGATAGGGAGGAGGAGTATGATACGAGCATGTATCATTTCAGTGAGCACGTACCTCCAGCGCGGGAGAGCAAGAGCTTGAGTGAAGCTCACAGAACCAACAGTAAGTTGCAGAGGTGGTGCAAGAAACAAGATAGGCTACTTATCAAGTGCTTCAAAGCCATCACGTTTCTGACAGACAAGATAAGCTGCTTCTCTTCTACTACAGCTATTCCG
ath-MIR854d	No	No	ath-miR854d	GATGAGGATAGGGAGGAGGAG	No	No	CGGATGAGGATAGGGAGGAGGAGTATGATACGAGCATGTATCATTTCAGTGAGCACGTACCTCCAGCGCGGGAGAGCAAGAGCTTGAGTGAAGCTCACAGAAACAACAGTAAGTTGCAGAGGTGGTGCAAGAAACAAGATAGGTTACTTATCAAGTGCTTCAAGGCCATCACGTTTCTGACGGACAAGATAAGTTGCTTCTCTTCTACCACAGCTATTCCG
ath-MIR854e	No	No	ath-miR854e	GATGAGGATAGGGAGGAGGAG	No	No	CGGATGAGGATAGGGAGGAGGAGTATGATACGAGCATGTATCATTTCAGTGAGCACGTACCTCCAGCGCGGGAGAGCAAGAGCTTGAGTGAAGCTCACAGAAACAACAGTAAGTTGCAGAGGTGGTGCAAGAAACAAGATAGGTTACTTATCAAGTGCTTCAAGGCCATCACGTTTCTGACGGACAAGATAAGTTGCTTCTCTTCTACCACAGCTATTCCG
ath-MIR855	No	No	ath-miR855	AGCAAAAGCTAAGGAAAAGGAA	No	No	TTTTGGAGCAAAAGCTAAGGAAAAGGAAGATAAGGACGATTTTGGTTCTGGAATTAGCGAGGAGTGTCGATCGACACACTCTTGGTGTCGATCGACACCAGTTTCGGCCCAGCAAAAACCCTAGACGCTTTCGAGTTTACAAGAGCTCAAGTTTGCCCTAGAAGATTTCATTATTTGCATTATTAGTCCGTGGACGTTTTTAGGGTCTATATATATTGTTTTTAGACCTAAGTTTCTTTTATCAAGTCTTTTATCAAGCTTTTGCAAAACCA
ath-MIR856	No	No	ath-miR856	TAATCCTACCAATAACTTCAGC	No	No	ATGTATAAGAGGTGAGACTGTTGGCTTTAATCCTACCAATAACTTCAGCTGCATCATGAAGAGTAGACAGAGATTCTGGCGGTTGAGGGTTTCTTCGTAGAGGTTGATCGATTCTTAATGTCCTGTGGATTTTAAGTTCCCAAAACTGTTGCTTAGGACATACAAGATCGTTCAATGTCCAAGAAGAAACCTGAGCCGCTACAATCATCGGTCTAATCTCTTTAGCAGATGAAGTTATTTGTGGTATAAAACCCACAGTTTTATCATGCAT
ath-MIR857	No	No	ath-miR857	TTTTGTATGTTGAAGGTGTAT	No	No	TTCGACTCCTACAACAAACTTTCACCATACAAAATAATGAAGAAAACACCCAAAAAGGTTTGAATGTGTGAGGTTAGTCTCATTTTTAAAATAGTGACTTGTTTTTTTTAAAATGTTTTTTAAGAATGTTTTTTCAGCTTTTTATTTTATTTTAAACCTAAAGGTAGCGTGACTATTGTGGAGAAATAAAGAAACATAAGAAAAAATATTTTTGGTTTATAGTAAGATGTTGTTTTAAAATATATATTTAAAAACAATGTCACTATTTTAAACGGAATATAGACATTTTCTATTAATGAGATTAACGTCGAGCATTTGAATTTCTAGATTTTTTTCTAAGTTATTTTGTATGTTGAAGGTGTATTGTAGGAATCGGA
ath-MIR858	Yes	Yes	ath-miR858	TTTCGTTGTCTGTTCGACCTT	Yes	Yes	CTCATCTTTGTTTCGTTGTCTGTTCGACCTTGGTCTCGATCTCTCCTCAAAACCCTAATACGCGCTTTATCGTTTATTTCATTCATCCATCCTTCTTATGATCATCATAAACTAACGTACATGGTTTATCGGTTTGTTATTGATGGGGATTGGGGTAGATAGACGATCGAAACTTTTGATTTCTGAG
ath-MIR858b	No	No	ath-miR858b	TTCGTTGTCTGTTCGACCTTG	Yes	Yes	CCTACCCGAAGGGTTTTGGAGAGTAGACAAAGAGACAAACATAGAGGTGTGAGTTTGGTTTGGTTTTGGGTTTTGGGGGGTTGGTAGTGTTTGAGGTCCATATGCCTCGATCTTCCGCTTCTATTAATTAATTTTCTCTATTAGAAATATTATCTAATTATTCCACTCCATCGAACCATGCACATATATAATGATATGTATAAGCCCATCAAAGTTTTTGAATTCAGTGCAAACACTTGTCAAAGGAGCAGTCCCGATCTGGTTCCATCTTATCTTCGTTGTCTGTTCGACCTTGGCTTTGGC
ath-MIR859	No	No	ath-miR859	TCTCTCTGTTGTGAAGTCAAA	No	No	AAAGGTAGATGTCGAAATCTCTCTGTTGTGAAGTCAAACATGAGTATGAATTAACATTAATGGATCTTTTTGATTCATAATACTCATGTTTGGTTTCACAGTAGATAGATATCGACGTCTATCTTT
ath-MIR860	No	No	ath-miR860	TCAATAGATTGGACTATGTAT	No	No	ATGTCTTGGTTAAATTCAATATATATAGTCCAATCTATTGAAGTACTAGTACACCAGCTCTAATAAGCTGATGTGGGTAAGTAGTTCAATAGATTGGACTATGTATATTAAATTTGACTAAGAGAT
ath-MIR861	No	No	ath-miR861-3p	GATGGATATGTCTTCAAGGAC	No	No	GTATCATTGTTTTCGAACGATGTCCTTGGAGAAATATGCGTCAATGGAGTCCGTCTTCTTGAGAAGCATTTTTGAGTGAGAATGATTCTCATGATGGATATGTCTTCAAGGACTTCTTTCAAACAATGGTAC
			ath-miR861-5p	CCTTGGAGAAATATGCGTCAA	No	No
ath-MIR862	No	No	ath-miR862-3p	ATATGCTGGATCTACTTGAAG	No	No	ACAGTAGTTTTCCAATAGGTCGAGCATGTGCTGAAACTGTGTGTACAGAGTTCTCATAAACACACAGTTTCAGCATATGCTGGATCTACTTGAAGACTACTGT
			ath-miR862-5p	TCCAATAGGTCGAGCATGTGC	No	No
ath-MIR863	No	No	ath-miR863-3p	TTGAGAGCAACAAGACATAAT	No	No	CTCATAAGATGTAGAAACTAGAGAAGAGTTTGGGGGAAAACTCTTTCTTATGTCTTGTTGATCTCAATAGCATTGATACAATGTATATATATGCAATTTAGAATATGTTTTTCCTAATTTGAATAAGAAATAGATAAACATGAATAAGTATATATATATTTCCTATTTAGAATATTTATTTATTCAAATTAGGTGAAACATAATCTAGGTTGTATATATATATGTTATACCAATGCGATTGAGAGCAACAAGACATAATAAAGAGTTTTCGAAAACTTTTTTCTAGTTTCTACATAAGAGGAG
			ath-miR863-5p	TTATGTCTTGTTGATCTCAAT	No	No
ath-MIR864	No	No	ath-miR864-3p	TAAAGTCAATAATACCTTGAAG	No	No	GCTTCAGGTATGATTGACTTCAAAAAATACCTTGAAACTATAAACCTCAGTTTCTTTGAATTTGATTTTTAAAGTCAATAATACCTTGAAGC
			ath-miR864-5p	TCAGGTATGATTGACTTCAAA	No	No
ath-MIR865	No	No	ath-miR865-3p	TTTTTCCTCAAATTTATCCAA	No	No	GATCTGGGATGAATTTGGATCTAATTGAGCAAAAAATTGTGTTTTTTCAATCTATTGAATTTCACATCCTTAAACCCTTGCATATTCAATCTATTGAATTTCGCATATTTTTCCTCAAATTTATCCAAAATCATCCCAAATC
			ath-miR865-5p	ATGAATTTGGATCTAATTGAG	No	No
ath-MIR866	No	No	ath-miR866-3p	ACAAAATCCGTCTTTGAAGA	No	No	TCATCTATTCTTACTTTTCAAGGAACGGATTTTGTTAACTAAATGATTCACACCCTTGAAGAAACACGATCTCGTGTGAATCATTTCGTTAACAAAATCCGTCTTTGAAGAGTAAGTATATTGTGA
			ath-miR866-5p	TCAAGGAACGGATTTTGTTAA	No	No
ath-MIR867	No	No	ath-miR867	TTGAACATGGTTTATTAGGAA	No	No	ACACATAAAACTAGTATATTGCCTTGAACATGGTTTATTAGGAAAGACATGAGAACATATCTGAACATAGTTTTTCCTTATATACAATGTTCAAAGTAATGAATTAGTTTTATTTTGT
ath-MIR868	No	No	ath-miR868-3p	CTTCTTAAGTGCTGATAATGC	No	No	GAATAAGCATTGTCGGCACTTGAGAATGTAAAGTGATGATCAGCTATCGTATTTCATGTCGTAATAGTAGTCACGTTAGGGTGATATAACGAGGCGAGAGTTATATCATCATAGTGCGATTTCTATTATGACATAAAATACGTTTTGGATTTTAAAACACTTGACCTTCTTAAGTGCTGATAATGCTTCTTTC
			ath-miR868-5p	TCATGTCGTAATAGTAGTCAC	No	No
ath-MIR869	No	No	ath-miR869.1	ATTGGTTCAATTCTGGTGTTG	No	No	GCCCACCATACAGATTTCCATACGGTAGAAGAAAGTATCACCTATCTCAACTCCAGGATTGGACCAGTACTAGGCTCATCATAGTTAAGCCACAATCCACGATTCCTCATCAGCTATAAAAGCAAAACCTTCATATCTATCCTTGTTTCTAAACCAGTCTCATAGATATGAAGGCTTTGTTTCTGATGAAGGATTGTGGGATTGTTGCTTAACACTGATGAGCATATTATTGGTTCAATTCTGGTGTTGAGATAGTTGACACTTCTTATACCGTATGAAAACATGTGTGGTGGGC
			ath-miR869.2	TCTGGTGTTGAGATAGTTGAC	No	No
ath-MIR870	No	No	ath-miR870	TAATTTGGTGTTTCTTCGATC	No	No	GATCGAAGAACATCAAATTAGAATGTGATGCAAAACTTAGACTCCTAACATTTGCAACACAATCTAATTTGGTGTTTCTTCGATC

## Sheet: Table S5
Table S5. Profile of the known microRNAs in Brassica juncea referred to Arabidopsis thaliana (miRbase18.0).
Pre-miRNA Index	miR_Index	miR_type	miR_name	miR_seq	len	Sequence in miRBase	raw_MF	raw_CMS	norm_MF	norm_CMS	Log2 (CMS/MF)	genomeID	strand	start	end	genome_seq	mir_seq in miRBase		#mir	mirIDs,	rep_mirID	rep_mirSeq		rep_miRID	rep_miRSeq	SS	dG	CG%	MFEI
1	1	5'	ath-miR156a	TGACAGAAGAGAGTGAGCAC	20	Yes	20	4	18	4	-2.08	Chr2	-	10676418	10676594	ttgtgaatgaaagagttgggacaagagaaacgcaaagaaacTGACAGAAGAGAGTGAGCACacaaaggcaatttgcatatcattgcacttgcttctcttgcgTGCTCACTGCTCTTTCTGTCAGAttccggtgctgatctctttggcctgtcttcgttctctatgtctcaatctctc	No	Yes	4	ath-MIR156a,	ath-MIR156a	caagagaaacgcaaagaaacTGACAGAAGAGAGTGAGCACacaaaggcaatttgcatatcattgcacttgcttctcttgcgtgctcactgctctttctgtcagattccggtgctgatctcttt	0	ath-miR156a	TGACAGAAGAGAGTGAGCAC	...........((((((((((((((((.((((..((((..(((((((((((((((((((((.(((((((((..((((......)))).))))))...))).))))))))).))).)))))))))....(((.((..(.....)..))))))))))))))))).)))))))).)))).	-75.1	44.6	1
1	2	3'	ath-MIR156a-p3	TGCTCACTGCTCTTTCTGTCAGA	23	No	56	0	50	0	-15.6	Chr2	-	10676418	10676594	ttgtgaatgaaagagttgggacaagagaaacgcaaagaaacTGACAGAAGAGAGTGAGCACacaaaggcaatttgcatatcattgcacttgcttctcttgcgTGCTCACTGCTCTTTCTGTCAGAttccggtgctgatctctttggcctgtcttcgttctctatgtctcaatctctc	No	Yes	4	ath-MIR156a,	ath-MIR156a	caagagaaacgcaaagaaacTGACAGAAGAGAGTGAGCACacaaaggcaatttgcatatcattgcacttgcttctcttgcgtgctcactgctctttctgtcagattccggtgctgatctcttt	0	ath-MIR156a-p3	tgctcactgctctttctgtcaga	...........((((((((((((((((.((((..((((..(((((((((((((((((((((.(((((((((..((((......)))).))))))...))).))))))))).))).)))))))))....(((.((..(.....)..))))))))))))))))).)))))))).)))).	-75.1	44.6	1
2	3	5'	ath-miR156b	TGACAGAAGAGAGTGAGCAC	20	Yes	20	4	18	4	-2.08	Chr4	+	15074899	15075081	gctagaagagggagagatggtgattgaggaatgcaacagagaaaacTGACAGAAGAGAGTGAGCACatgcaggcactgttatgtgtctataactttgcgtgtgcgTGCTCACCTCTCTTTCTGTCAGTtgcctatctctgcctgcttgacctctctctctctctctctctctcaaatttggct	Yes	Yes	3	ath-MIR156b,	ath-MIR156b	gctagaagagggagagatggtgattgaggaatgcaacagagaaaacTGACAGAAGAGAGTGAGCACatgcaggcactgttatgtgtctataactttgcgtgtgcgtgctcacctctctttctgtcagttgcctatctctgcctgcttgacctctctctctctctctctctctcaaatttggct	1	ath-miR156a	TGACAGAAGAGAGTGAGCAC	(((((((((((((((((..(.((..((((...(((.((((((.(((((((((((((((((((((((..(((.(((..((((((....))))))..))).)))..))))))).))))).))))))))))).....))))))..)))....))))..)).)..)))))))))))....)))))).	-92.9	47.5	1.1
2	4	3'	ath-MIR156b-p3	TGCTCACCTCTCTTTCTGTCAGT	23	No	419	358	375	399	0.09	Chr4	+	15074899	15075081	gctagaagagggagagatggtgattgaggaatgcaacagagaaaacTGACAGAAGAGAGTGAGCACatgcaggcactgttatgtgtctataactttgcgtgtgcgTGCTCACCTCTCTTTCTGTCAGTtgcctatctctgcctgcttgacctctctctctctctctctctctcaaatttggct	Yes	Yes	3	ath-MIR156b,	ath-MIR156b	gctagaagagggagagatggtgattgaggaatgcaacagagaaaacTGACAGAAGAGAGTGAGCACatgcaggcactgttatgtgtctataactttgcgtgtgcgtgctcacctctctttctgtcagttgcctatctctgcctgcttgacctctctctctctctctctctctcaaatttggct	1	ath-MIR156b-p3	tgctcacctctctttctgtcagt	(((((((((((((((((..(.((..((((...(((.((((((.(((((((((((((((((((((((..(((.(((..((((((....))))))..))).)))..))))))).))))).))))))))))).....))))))..)))....))))..)).)..)))))))))))....)))))).	-92.9	47.5	1.1
3	5	5'	ath-miR156c	TGACAGAAGAGAGTGAGCAC	20	Yes	20	4	18	4	-2.08	Chr4	-	15415418	15415521	cgcatagaaacTGACAGAAGAGAGTGAGCACacaaaggcactttgcatgttcgatgcatttgcttctcttgcgTGCTCACTGCTCTATCTGTCAGAttccggct	Yes	Yes	2	ath-MIR156c,	ath-MIR156c	cgcatagaaacTGACAGAAGAGAGTGAGCACacaaaggcactttgcatgttcgatgcatttgcttctcttgcgtgctcactgctctatctgtcagattccggct	1	ath-miR156a	TGACAGAAGAGAGTGAGCAC	.((...(((.(((((((((((((((((((((.((((((((...(((((.....)))))..)))))...))).))))))))).)))).)))))))).)))..)).	-50.3	48.1	1
3	6	3'	ath-MIR156c-p3	TGCTCACTGCTCTATCTGTCAGA	23	No	8	0	7	0	-12.81	Chr4	-	15415418	15415521	cgcatagaaacTGACAGAAGAGAGTGAGCACacaaaggcactttgcatgttcgatgcatttgcttctcttgcgTGCTCACTGCTCTATCTGTCAGAttccggct	Yes	Yes	2	ath-MIR156c,	ath-MIR156c	cgcatagaaacTGACAGAAGAGAGTGAGCACacaaaggcactttgcatgttcgatgcatttgcttctcttgcgtgctcactgctctatctgtcagattccggct	1	ath-MIR156c-p3	tgctcactgctctatctgtcaga	.((...(((.(((((((((((((((((((((.((((((((...(((((.....)))))..)))))...))).))))))))).)))).)))))))).)))..)).	-50.3	48.1	1
4	7	5'	ath-miR156d	TGACAGAAGAGAGTGAGCAC	20	Yes	20	4	18	4	-2.08	Chr5	-	3456632	3456749	gatgggggaaaagaagtTGACAGAAGAGAGTGAGCACacaaaggggaagttgtataaaagttttgTATATGGTTGCTTTTGCGTGCTCactctctttttgtcataacttctccttcat	Yes	Yes	2	ath-MIR156d,	ath-MIR156d	gatgggggaaaagaagtTGACAGAAGAGAGTGAGCACacaaaggggaagttgtataaaagttttgtatatggttgcttttgcgtgctcactctctttttgtcataacttctccttcat	1	ath-miR156a	TGACAGAAGAGAGTGAGCAC	.(((..(((...(((((((((((((((((((((((((.((((((..(...((((((((...))))))))...)..)))))).)))))))))))))))).))))..))))))))..)))	-55.5	39.8	1.2
4	8	3'	ath-MIR156d-p3_6ss3TC18GC19TC20GA21CT22TA	TACATGGTTGCTTTTGCCCATAC	23	No	9	0	8	0	-12.98	Chr5	-	3456632	3456749	gatgggggaaaagaagtTGACAGAAGAGAGTGAGCACacaaaggggaagttgtataaaagttttgTATATGGTTGCTTTTGCGTGCTCactctctttttgtcataacttctccttcat	Yes	Yes	2	ath-MIR156d,	ath-MIR156d	gatgggggaaaagaagtTGACAGAAGAGAGTGAGCACacaaaggggaagttgtataaaagttttgtatatggttgcttttgcgtgctcactctctttttgtcataacttctccttcat	1	ath-MIR156d-p3	tatatggttgcttttgcgtgctc	.(((..(((...(((((((((((((((((((((((((.((((((..(...((((((((...))))))))...)..)))))).)))))))))))))))).))))..))))))))..)))	-55.5	39.8	1.2
5	9	5'	ath-miR156e	TGACAGAAGAGAGTGAGCAC	20	Yes	20	4	18	4	-2.08	Chr5	+	3867187	3867324	gtagagtgtgaaaggtaattaggaggTGACAGAAGAGAGTGAGCACacatggtggtttcttgcatgcttttttgattagggtttcatgcttgaagctatgtgtGCTTACTCTCTCTCTGTCACCccttctctctctct	No	Yes	10	ath-MIR156e,	ath-MIR156e	aggaggTGACAGAAGAGAGTGAGCACacatggtggtttcttgcatgcttttttgattagggtttcatgcttgaagctatgtgtgcttactctctctctgtcacccct	0	ath-miR156a	TGACAGAAGAGAGTGAGCAC	..((((...((.(((.....(((.(((((((((((((((((((((((((((((...(((..(((((..(..(.....)..)...)))))..))))))))))))))))))))))).))))))))))))))).)).))))	-64.8	44.2	1.1
5	10	3'	ath-MIR156e-p3	GCTTACTCTCTCTCTGTCACC	21	No	102	8	91	9	-3.36	Chr5	+	3867187	3867324	gtagagtgtgaaaggtaattaggaggTGACAGAAGAGAGTGAGCACacatggtggtttcttgcatgcttttttgattagggtttcatgcttgaagctatgtgtGCTTACTCTCTCTCTGTCACCccttctctctctct	No	Yes	10	ath-MIR156e,	ath-MIR156e	aggaggTGACAGAAGAGAGTGAGCACacatggtggtttcttgcatgcttttttgattagggtttcatgcttgaagctatgtgtgcttactctctctctgtcacccct	0	ath-MIR156e-p3	gcttactctctctctgtcacc	..((((...((.(((.....(((.(((((((((((((((((((((((((((((...(((..(((((..(..(.....)..)...)))))..))))))))))))))))))))))).))))))))))))))).)).))))	-64.8	44.2	1.1
6	11	5'	ath-miR156f	TGACAGAAGAGAGTGAGCAC	20	Yes	20	4	18	4	-2.08	Chr5	+	9136101	9136237	ggtttgagtggtgaggaattgatggTGACAGAAGAGAGTGAGCACacatggtggctttcttgcatatttgaaggttccatgcttgaagctatgtgTGCTCACTCTCTATCCGTCACCcccttctctccctctccctc	No	Yes	10	ath-MIR156f,	ath-MIR156f	gagtggtgaggaattgatggTGACAGAAGAGAGTGAGCACacatggtggctttcttgcatatttgaaggttccatgcttgaagctatgtgtgctcactctctatccgtcacccccttctctccctctccctc	0	ath-miR156a	TGACAGAAGAGAGTGAGCAC	((...(((.((.(((((......((((((.((((((((((((((((((((((....(((..((((.............))))..))))))))))))))))))))))).)).))))))...))))).)))))..))..	-64.4	49.6	0.9
6	12	3'	ath-MIR156f-p3_1ss16CT	TGCTCACTCTCTATCTGTCACC	22	No	3	0	3	0	-11.39	Chr5	+	9136101	9136237	ggtttgagtggtgaggaattgatggTGACAGAAGAGAGTGAGCACacatggtggctttcttgcatatttgaaggttccatgcttgaagctatgtgTGCTCACTCTCTATCCGTCACCcccttctctccctctccctc	No	Yes	10	ath-MIR156f,	ath-MIR156f	gagtggtgaggaattgatggTGACAGAAGAGAGTGAGCACacatggtggctttcttgcatatttgaaggttccatgcttgaagctatgtgtgctcactctctatccgtcacccccttctctccctctccctc	0	ath-MIR156f-p3	tgctcactctctatccgtcacc	((...(((.((.(((((......((((((.((((((((((((((((((((((....(((..((((.............))))..))))))))))))))))))))))).)).))))))...))))).)))))..))..	-64.4	49.6	0.9
7	13	5'	ath-miR156h_L+1	TTGACAGAAGAAAGAGAGCAC	21	No	16	42	14	47	1.69	Chr5	-	22597012	22597117	atgaaaaatgTTGACAGAAGAAAGAGAGCACaacctgggattagcaaaaagatagttTTGCCCTTGTCGGGAGTGTGCTCTCtttccttctgccaccatcattgcg	Yes	Yes	2	ath-MIR156h,	ath-MIR156h	atgaaaaatgtTGACAGAAGAAAGAGAGCACaacctgggattagcaaaaagatagttttgcccttgtcgggagtgtgctctctttccttctgccaccatcattgcg	1	ath-miR156h	TGACAGAAGAAAGAGAGCAC	.......(((.((.((((((((((((((((((.(((((.....((((((......)))))).....)))))..))))))))))))).))))).)).))).......	-40.7	44.3	0.9
7	14	3'	ath-MIR156h-p3_9ss5CA17TG19TA20GA21CG22TC23CG24TG25CA	TTGCACTTGTCGGGAGGGAAGCGGA	25	No	2	0	2	0	-10.81	Chr5	-	22597012	22597117	atgaaaaatgTTGACAGAAGAAAGAGAGCACaacctgggattagcaaaaagatagttTTGCCCTTGTCGGGAGTGTGCTCTCtttccttctgccaccatcattgcg	Yes	Yes	2	ath-MIR156h,	ath-MIR156h	atgaaaaatgtTGACAGAAGAAAGAGAGCACaacctgggattagcaaaaagatagttttgcccttgtcgggagtgtgctctctttccttctgccaccatcattgcg	1	ath-MIR156h-p3	ttgcccttgtcgggagtgtgctctc	.......(((.((.((((((((((((((((((.(((((.....((((((......)))))).....)))))..))))))))))))).))))).)).))).......	-40.7	44.3	0.9
8	15	5'	ath-miR156j	TGACAGAAGAGAGAGAGCAC	20	Yes	3	0	3	0	-11.53	Chr2	-	17589020	17589087	ttTGACAGAAGAGAGAGAGCACagtttgagtcgccaattcccttgtagctctctagtttagtgtccat	Yes	Yes	1	ath-MIR156j,	ath-MIR156j	ttTGACAGAAGAGAGAGAGCACagtttgagtcgccaattcccttgtagctctctagtttagtgtccat	1	ath-miR156j	TGACAGAAGAGAGAGAGCAC	...((((.(((..(((((((((((...((((.....))))..)))).)))))))..)))..))))...	-19.9	44.1	0.7
9	16	3'	ath-MIR157a-p3	GCTCTCTAGCCTTCTGTCATC	21	No	2	12	1	13	3.25	Chr1	-	24913189	24913311	gaggcattgatagtgTTGACAGAAGATAGAGAGCACagatgatgagatacaattcggagcatgttctttgcatcttactcctttgtGCTCTCTAGCCTTCTGTCATCaccttttatttgcttt	No		3	ath-MIR157a,	ath-MIR157a	gtgTTGACAGAAGATAGAGAGCACagatgatgagatacaattcggagcatgttctttgcatcttactcctttgtgctctctagccttctgtcatcacc	0	ath-MIR157a-p3	gctctctagccttctgtcatc	((((((..((..(((.(((((((((.(((((((((((((.((((((((.(((...((((....))))))).)))))).)).)))))))))))))..))))))))).)))..))....))))))	-54	40.7	1.1
10	17	3'	ath-MIR157c-p3_6ss2TG17CG20AT21GT22AT23AT	AGATGTATAACAAATTGAATTTT	23	No	1	0	1	0	-9.81	Chr3	-	6244500	6244716	aggtttgagagtgatgttggttgTTGACAGAAGATAGAGAGCACtaaggatgacatgcaagtacatacatatatatcatcacaccgcatgtggatgataaaATATGTATAACAAATTCAAAGAAagagagggagagaaagagagagaacctgcatctctactcttttgtgctctctatacttctgtcaccacctttatctcttcttctctctaacct	Yes	Yes	3	ath-MIR157c,	ath-MIR157c	aggtttgagagtgatgttggttgTTGACAGAAGATAGAGAGCACtaaggatgacatgcaagtacatacatatatatcatcacaccgcatgtggatgataaaatatgtataacaaattcaaagaaagagagggagagaaagagagagaacctgcatctctactcttttgtgctctctatacttctgtcaccacctttatctcttcttctctctaacct	1	ath-MIR157c-p3	atatgtataacaaattcaaagaa	(((((.(((((.((((..(((.(.((((((((((((((((((((...((((.((......))..((((((((.(((((((.(((.....))))))))))..)))))))).....))))...(((((((..(((((...((.........))...))))).)))))))))))))))))).)))))))))).)))..)))).......))))).)))))	-78.7	38.2	1
11	18	5'	ath-miR157d_L+1	TTGACAGAAGATAGAGAGCAC	21	Yes	12	3	10	3	-1.91	Chr1	-	18026811	18027031	gtggagggtgatagtgtggttgCTGACAGAAGATAGAGAGCACtaaggatgctatgcaaaacagacacagatatgtgtttctaattgtatttcatactttaacctcaaagttgatataaaaaaagaaagaaagatagaagagctagaagactatctgcatctctattcctatgtgctctctatgcttctgtcATCACCTTTCTTTCTCTATTTCTCtctac	Yes	Yes	4	ath-MIR157d,	ath-MIR157d	gtggagggtgatagtgtggttgcTGACAGAAGATAGAGAGCACtaaggatgctatgcaaaacagacacagatatgtgtttctaattgtatttcatactttaacctcaaagttgatataaaaaaagaaagaaagatagaagagctagaagactatctgcatctctattcctatgtgctctctatgcttctgtcatcacctttctttctctatttctctctac	1	ath-miR157d	TGACAGAAGATAGAGAGCAC	((((((((..((((...((.((.((((((((((((((((((((..((((....((((((...(((((((....)))))))....)))))).(((.(((((......))))))))...................(((((.((((.(((......))))).)))))))))))..))))))))))).))))))))).)))).........))))..))))))))	-72.1	36.7	0.9
11	19	3'	ath-MIR157d-p3_8ss4AT17TC18AT19TC20TA22CG23TA24CT	ATCTCCTTTCTTTCTCCTCATGAT	24	No	1	0	1	0	-9.81	Chr1	-	18026811	18027031	gtggagggtgatagtgtggttgCTGACAGAAGATAGAGAGCACtaaggatgctatgcaaaacagacacagatatgtgtttctaattgtatttcatactttaacctcaaagttgatataaaaaaagaaagaaagatagaagagctagaagactatctgcatctctattcctatgtgctctctatgcttctgtcATCACCTTTCTTTCTCTATTTCTCtctac	Yes	Yes	4	ath-MIR157d,	ath-MIR157d	gtggagggtgatagtgtggttgcTGACAGAAGATAGAGAGCACtaaggatgctatgcaaaacagacacagatatgtgtttctaattgtatttcatactttaacctcaaagttgatataaaaaaagaaagaaagatagaagagctagaagactatctgcatctctattcctatgtgctctctatgcttctgtcatcacctttctttctctatttctctctac	1	ath-MIR157d-p3	atcacctttctttctctatttctc	((((((((..((((...((.((.((((((((((((((((((((..((((....((((((...(((((((....)))))))....)))))).(((.(((((......))))))))...................(((((.((((.(((......))))).)))))))))))..))))))))))).))))))))).)))).........))))..))))))))	-72.1	36.7	0.9
12	20	3'	ath-miR158a	TCCCAAATGTAGACAAAGCA	20	Yes	35	1	31	1	-4.81	Chr3	-	3366319	3366443	cagaagaagagtaacacgtcatctctgtgcttctttgtctacaattttggaaaaagtgatgacgccattgctcttTCCCAAATGTAGACAAAGCAataccgtgatgatgtcgtggagattttgtt	No		3	ath-MIR158a,	ath-MIR158a	acacgtcatctctgtgcttctttgtctacaattttggaaaaagtgatgacgccattgctcttTCCCAAATGTAGACAAAGCAataccgtgatgatgtcgt	0	ath-miR158a	TCCCAAATGTAGACAAAGCA	.......(((((..((((.((((((.(((...(((((((((((.(((.(((((.((..(((....)))..)).))))).))))))))))))))...)))...)).)))).))))...)))))...	-42.4	40	0.8
13	21	3'	ath-miR159a	TTTGGATTGAAGGGAGCTCTA	21	Yes	3766	5143	3375	5739	0.77	Chr1	-	27713215	27713423	gatggaagtagagctccttaaagttcaaacatgagttgagcagggtaaagaaaAGCTGCTAAGCTATGGATCCCataagccctaatccttgtaaagtaaaaaaggatttggttatatggattgcatatctcaggagctttaacttgccctttaatggcttttactcttcTTTGGATTGAAGGGAGCTCTAcatcttctttcaccttctc	No	Yes	9	ath-MIR159a,	ath-MIR159a	gtagagctccttaaagttcaaacatgagttgagcagggtaaagaaaagctgctaagctatggatcccataagccctaatccttgtaaagtaaaaaaggatttggttatatggattgcatatctcaggagctttaacttgccctttaatggcttttactcttcTTTGGATTGAAGGGAGCTCTAc	0	ath-miR159a	TTTGGATTGAAGGGAGCTCTA	((.(((.((((((((((((..((((((((...((((.(((((((((((...((((((.((.((.(((((((((.(((((((..(((((((...........))))))).)))).)))))))).)))).)).)).))))))...)))))))......))))..))))...))))))))..)))))))))))).)))))............	-78.1	39.2	1
13	22	5'	ath-MIR159a-p5	AGCTGCTAAGCTATGGATCCC	21	No	61	11	54	12	-2.14	Chr1	-	27713215	27713423	gatggaagtagagctccttaaagttcaaacatgagttgagcagggtaaagaaaAGCTGCTAAGCTATGGATCCCataagccctaatccttgtaaagtaaaaaaggatttggttatatggattgcatatctcaggagctttaacttgccctttaatggcttttactcttcTTTGGATTGAAGGGAGCTCTAcatcttctttcaccttctc	No	Yes	9	ath-MIR159a,	ath-MIR159a	gtagagctccttaaagttcaaacatgagttgagcagggtaaagaaaagctgctaagctatggatcccataagccctaatccttgtaaagtaaaaaaggatttggttatatggattgcatatctcaggagctttaacttgccctttaatggcttttactcttcTTTGGATTGAAGGGAGCTCTAc	0	ath-MIR159a-p5	agctgctaagctatggatccc	((.(((.((((((((((((..((((((((...((((.(((((((((((...((((((.((.((.(((((((((.(((((((..(((((((...........))))))).)))).)))))))).)))).)).)).))))))...)))))))......))))..))))...))))))))..)))))))))))).)))))............	-78.1	39.2	1
14	23	3'	ath-miR159b_R-1	TTTGGATTGAAGGGAGCTCT	20	No	273	235	245	262	0.1	Chr1	+	6220634	6220841	ggaagaagaagaggaagagctccttgaagttcaatggagggtttagcagggtgaagtaaAGCTGCTAAGCTATGGATCCCataagccttatcaaattcaatataattgatgataaggttttttttatggatgccatatctcaggagctttcacttacccctttaatggcttcactcttcTTTGGATTGAAGGGAGCTCTtcatctctc	No		2	ath-MIR159b,	ath-MIR159b	ggaagagctccttgaagttcaatggagggtttagcagggtgaagtaaagctgctaagctatggatcccataagccttatcaaattcaatataattgatgataaggttttttttatggatgccatatctcaggagctttcacttacccctttaatggcttcactcttcTTTGGATTGAAGGGAGCTCTTcatctctc	0	ath-miR159b	TTTGGATTGAAGGGAGCTCTT	......((.(((.((((((((((((..(((((((.(((((((..(((((((..((((((((((.((.((.(((((...(((((((((((((((...(((((...)))))))))))))).....))))))...))))).)).)).)))))).))))..))))......)))..))))))).)))))))..)))))))))))).))))).	-88.2	40.4	1
15	24	3'	ath-miR159c_R-2	TTTGGATTGAAGGGAGCTC	19	No	86	15	77	17	-2.17	Chr2	+	18994632	18994856	gtgtaacagaaggagctcccttcctccaaaacgaagaggacaagatttgaggaactaaaatgcagaatctaagagttcatgtcttcctcatagagagtgcgcggtgttaaaagcttgaagaaagcacactttaaggggattgcacgacctcttagattctccctctttctctacatatcattctcttctcttcgTTTGGATTGAAGGGAGCTCcttttcttcttc	Yes	Yes	2	ath-MIR159c,	ath-MIR159c	gtgtaacagaaggagctcccttcctccaaaacgaagaggacaagatttgaggaactaaaatgcagaatctaagagttcatgtcttcctcatagagagtgcgcggtgttaaaagcttgaagaaagcacactttaaggggattgcacgacctcttagattctccctctttctctacatatcattctcttctcttcgTTTGGATTGAAGGGAGCTCCTtttcttcttc	1	ath-miR159c	TTTGGATTGAAGGGAGCTCCT	.......((((((((((((((((.((((((.(((((((((...(((..((((((.........((((((((((((.((.(((..(((((.(((((.((((......((((....)))).....)))).))))).)))))..))).)).)))))))))))).....)))))).....)))......)))))))))))))))..)))))))))))))))).......	-91.1	42.7	0.9
16	25	5'	ath-miR160a	TGCCTGGCTCCCTGTATGCCA	21	Yes	4440	3493	3980	3897		Chr2	+	16340257	16340378	tagatgtatatgtattatatatgtaTGCCTGGCTCCCTGTATGCCAtatgctgagcccatcgagtatcgatgacctccgtggatgGCGTATGAGGAGCCATGCATAtcctcatacatatata	No	Yes	6	ath-MIR160a,	ath-MIR160a	gtaTGCCTGGCTCCCTGTATGCCAtatgctgagcccatcgagtatcgatgacctccgtggatggcgtatgaggagccatgcatat	0	ath-miR160a	TGCCTGGCTCCCTGTATGCCA	....(((((((((((.......((((((.(((((((..(((((((((..((.(((..(((((.....)))))..))).))..)))))))))..))))))).))))))....)))))))))))	-56.2	43.4	1.1
16	26	3'	ath-MIR160a-p3	GCGTATGAGGAGCCATGCATA	21	No	3	1	3	1	-1.27	Chr2	+	16340257	16340378	tagatgtatatgtattatatatgtaTGCCTGGCTCCCTGTATGCCAtatgctgagcccatcgagtatcgatgacctccgtggatgGCGTATGAGGAGCCATGCATAtcctcatacatatata	No	Yes	6	ath-MIR160a,	ath-MIR160a	gtaTGCCTGGCTCCCTGTATGCCAtatgctgagcccatcgagtatcgatgacctccgtggatggcgtatgaggagccatgcatat	0	ath-MIR160a-p3	gcgtatgaggagccatgcata	....(((((((((((.......((((((.(((((((..(((((((((..((.(((..(((((.....)))))..))).))..)))))))))..))))))).))))))....)))))))))))	-56.2	43.4	1.1
17	27	5'	ath-miR160b	TGCCTGGCTCCCTGTATGCCA	21	Yes	4440	3493	3980	3897		Chr4	+	9888982	9889078	gtcgTGCCTGGCTCCCTGTATGCCAcaagaaaacatcgatttagtttcaaaatcgatcactagtgGCGTACAGAGTAGTCAAGCATGaccaaagctt	No	Yes	2	ath-MIR160b,	ath-MIR160b	gtcgTGCCTGGCTCCCTGTATGCCAcaagaaaacatcgatttagtttcaaaatcgatcactagtggcgtacagagtagtcaagcatgac	0	ath-miR160a	TGCCTGGCTCCCTGTATGCCA	(((((((.(((((..(((((((((((.((.....((((((((.......))))))))..)).)))))))))))...))))).)))))))........	-41.7	45.4	0.9
17	28	3'	ath-MIR160b-p3	GCGTACAGAGTAGTCAAGCATG	22	No	5	6	4	7	0.58	Chr4	+	9888982	9889078	gtcgTGCCTGGCTCCCTGTATGCCAcaagaaaacatcgatttagtttcaaaatcgatcactagtgGCGTACAGAGTAGTCAAGCATGaccaaagctt	No	Yes	2	ath-MIR160b,	ath-MIR160b	gtcgTGCCTGGCTCCCTGTATGCCAcaagaaaacatcgatttagtttcaaaatcgatcactagtggcgtacagagtagtcaagcatgac	0	ath-MIR160b-p3	gcgtacagagtagtcaagcatg	(((((((.(((((..(((((((((((.((.....((((((((.......))))))))..)).)))))))))))...))))).)))))))........	-41.7	45.4	0.9
18	29	5'	ath-miR160c	TGCCTGGCTCCCTGTATGCCA	21	Yes	4440	3493	3980	3897		Chr5	-	19009082	19009198	catataatagtttgtcgttaTGCCTGGCTCCCTGTATGCCAcgagtggataccgattttggttttaaaatcggctgccggtgGCGTACAAGGAGTCAAGCATGaccagaagcatatg	No	Yes	2	ath-MIR160c,	ath-MIR160c	gttaTGCCTGGCTCCCTGTATGCCAcgagtggataccgattttggttttaaaatcggctgccggtggcgtacaaggagtcaagcatgac	0	ath-miR160a	TGCCTGGCTCCCTGTATGCCA	(((((.....((((..(((((((.(((((((.((((((((((..(..(...(((((((((....))))))))))..)..)))))))))).))))))).)))))))))))...)))))	-53	47	1
18	30	3'	ath-MIR160c-p3_1ss13TC	GCGTACAAGGAGCCAAGCATG	21	No	0	1	0	1	10.12	Chr5	-	19009082	19009198	catataatagtttgtcgttaTGCCTGGCTCCCTGTATGCCAcgagtggataccgattttggttttaaaatcggctgccggtgGCGTACAAGGAGTCAAGCATGaccagaagcatatg	No	Yes	2	ath-MIR160c,	ath-MIR160c	gttaTGCCTGGCTCCCTGTATGCCAcgagtggataccgattttggttttaaaatcggctgccggtggcgtacaaggagtcaagcatgac	0	ath-MIR160c-p3	gcgtacaaggagtcaagcatg	(((((.....((((..(((((((.(((((((.((((((((((..(..(...(((((((((....))))))))))..)..)))))))))).))))))).)))))))))))...)))))	-53	47	1
19	31	3'	ath-miR162a	TCGATAAACCTCTGCATCCAG	21	Yes	51	41	46	45	-0.02	Chr5	-	2634894	2635054	ttttggagtttagttggaagaagagtgagagtcgctGGAGGCAGCGGTTCATCGATCtcttcctgtgaacacattaaaaatgtaaaagcatgaatagaTCGATAAACCTCTGCATCCAGcgtttgcctcttgtatctttcttattgacttgaatctttttg	No		2	ath-MIR162a,	ath-MIR162a	tagttggaagaagagtgagagtcgctggaggcagcggttcatcgatctcttcctgtgaacacattaaaaatgtaaaagcatgaatagaTCGATAAACCTCTGCATCCAGcgtttgcctcttgtatctttcttattgactt	0	ath-miR162a	TCGATAAACCTCTGCATCCAG	....(((....(((..(((((((((..((((.(((((((.((((.((((.((((((((.(((.(((....(((((...)))))....))).))).)))))))).)))).)))).))))))).....))))..).)))).))).)..)))....))).....	-59.6	39.8	0.9
20	32	3'	ath-miR162b	TCGATAAACCTCTGCATCCAG	21	Yes	51	41	46	45	-0.02	Chr5	-	7740598	7740709	agagtgaagtcgctGGAGGCAGCGGTTCATCGATCaattcctgtgaatatttatttttgtttacaaaagcaagaatcgaTCGATAAACCTCTGCATCCAGcgctgcttgctc	No	Yes	8	ath-MIR162b,	ath-MIR162b	gagtgaagtcgctggaggcagcggttcatcgatcaattcctgtgaatatttatttttgtttacaaaagcaagaatcgaTCGATAAACCTCTGCATCCAGcgctgcttgctc	0	ath-miR162a	TCGATAAACCTCTGCATCCAG	.((((.(((((((((((.((((.((((.(((((((.((((....))))....((((((((((....)))))))))).))))))).)))).)))).)))))))..))))))))	-48	43.8	1
20	33	5'	ath-MIR162b-p5	GGAGGCAGCGGTTCATCGATC	21	No	29	13	26	14		Chr5	-	7740598	7740709	agagtgaagtcgctGGAGGCAGCGGTTCATCGATCaattcctgtgaatatttatttttgtttacaaaagcaagaatcgaTCGATAAACCTCTGCATCCAGcgctgcttgctc	No	Yes	8	ath-MIR162b,	ath-MIR162b	gagtgaagtcgctggaggcagcggttcatcgatcaattcctgtgaatatttatttttgtttacaaaagcaagaatcgaTCGATAAACCTCTGCATCCAGcgctgcttgctc	0	ath-MIR162b-p5	ggaggcagcggttcatcgatc	.((((.(((((((((((.((((.((((.(((((((.((((....))))....((((((((((....)))))))))).))))))).)))).)))).)))))))..))))))))	-48	43.8	1
21	34	5'	ath-miR164a	TGGAGAAGCAGGGCACGTGCA	21	Yes	283	423	253	472	0.9	Chr2	+	19520751	19520864	cgggtgagaatctccatgtTGGAGAAGCAGGGCACGTGCAaaccaacaaacacgaaatccgtctcatttgcttatttgcacgtacttaacttctccaacatgagctcttcaccc	No		7	ath-MIR164a,	ath-MIR164a	gggtgagaatctccatgtTGGAGAAGCAGGGCACGTGCAaaccaacaaacacgaaatccgtctcatttgcttatttgcacgtacttaacttctccaacatgagctcttcaccc	0	ath-miR164a	TGGAGAAGCAGGGCACGTGCA	.(((((((...((.(((((((((((((...((.(((((((((....((((.(((.....)))....))))....))))))))).))...)))))))))))))))...)))))))	-47.1	47.4	0.9
22	35	5'	ath-miR164b	TGGAGAAGCAGGGCACGTGCA	21	Yes	283	423	253	472	0.9	Chr5	+	287565	287736	gaaggtgtgtgatgagcaagaTGGAGAAGCAGGGCACGTGCAttactagctcatatatacactctcaccacaaatgcgtgtatatatgcggaattttgtgatatagatgtgtgtgtgtgttgagtgtgatgatatggatgagTTAGTTCTTCATGTGCCCATCTTCaccatc	No	Yes	11	ath-MIR164b,	ath-MIR164b	gaTGGAGAAGCAGGGCACGTGCAttactagctcatatatacactctcaccacaaatgcgtgtatatatgcggaattttgtgatatagatgtgtgtgtgtgttgagtgtgatgatatggatgagttagttcttcatgtgcccatcttcaccatc	0	ath-miR164a	TGGAGAAGCAGGGCACGTGCA	...................(((((.((((..(((((((((....((((((((((((((.(((.((((.((((.(..((..(.((((((((......))).))))).)..))..).)))).)))).)))...))))..))))))))))....)))))))))..)))).)))))	-62.5	42.4	0.9
22	36	3'	ath-MIR164b-p3	TTAGTTCTTCATGTGCCCATCTTC	24	No	3	0	3	0	-11.39	Chr5	+	287565	287736	gaaggtgtgtgatgagcaagaTGGAGAAGCAGGGCACGTGCAttactagctcatatatacactctcaccacaaatgcgtgtatatatgcggaattttgtgatatagatgtgtgtgtgtgttgagtgtgatgatatggatgagTTAGTTCTTCATGTGCCCATCTTCaccatc	No	Yes	11	ath-MIR164b,	ath-MIR164b	gaTGGAGAAGCAGGGCACGTGCAttactagctcatatatacactctcaccacaaatgcgtgtatatatgcggaattttgtgatatagatgtgtgtgtgtgttgagtgtgatgatatggatgagttagttcttcatgtgcccatcttcaccatc	0	ath-MIR164b-p3	ttagttcttcatgtgcccatcttc	...................(((((.((((..(((((((((....((((((((((((((.(((.((((.((((.(..((..(.((((((((......))).))))).)..))..).)))).)))).)))...))))..))))))))))....)))))))))..)))).)))))	-62.5	42.4	0.9
23	37	5'	ath-miR164c	TGGAGAAGCAGGGCACGTGCG	21	Yes	114	46	102	51	-1.01	Chr5	+	9852667	9852781	gggtgagtaacacttgaTGGAGAAGCAGGGCACGTGCGaacacaaatgaaatcgatcggtacttgttgatcatattttcgCACGTGTTCTACTACTCCAACacgtgtctctcccc	No	Yes	2	ath-MIR164c,	ath-MIR164c	taacacttgaTGGAGAAGCAGGGCACGTGCGaacacaaatgaaatcgatcggtacttgttgatcatattttcgcacgtgttctactactccaacacgtgtct	0	ath-miR164c	TGGAGAAGCAGGGCACGTGCG	(((.(((..((((.((.(((((.((.((..((((((((((....((((..((((((........))))))..))))))))))))))..)).)).))))).)).))))..))))))	-50.9	47.8	0.9
23	38	3'	ath-MIR164c-p3	CACGTGTTCTACTACTCCAAC	21	No	1	15	1	17	4.22	Chr5	+	9852667	9852781	gggtgagtaacacttgaTGGAGAAGCAGGGCACGTGCGaacacaaatgaaatcgatcggtacttgttgatcatattttcgCACGTGTTCTACTACTCCAACacgtgtctctcccc	No	Yes	2	ath-MIR164c,	ath-MIR164c	taacacttgaTGGAGAAGCAGGGCACGTGCGaacacaaatgaaatcgatcggtacttgttgatcatattttcgcacgtgttctactactccaacacgtgtct	0	ath-MIR164c-p3	cacgtgttctactactccaac	(((.(((..((((.((.(((((.((.((..((((((((((....((((..((((((........))))))..))))))))))))))..)).)).))))).)).))))..))))))	-50.9	47.8	0.9
24	39	3'	ath-miR165a	TCGGACCAGGCTTCATCCCCC	21	Yes	3476	3961	3116	4420	0.5	Chr1	-	78910	79060	atcatgagggttaagctatttcagttgaggGGAATGTTGTCTGGATCGAGGatattatagatatatacatgtgtatgttaatgattcaagtgatcatagagagtatccTCGGACCAGGCTTCATCCCCCccaacatgttattgcctctgat	No	Yes	2	ath-MIR165a,	ath-MIR165a	gttgaggggaatgttgtctggatcgaggatattatagatatatacatgtgtatgttaatgattcaagtgatcatagagagtatccTCGGACCAGGCTTCATCCCCCccaac	0	ath-miR165a	TCGGACCAGGCTTCATCCCCC	((((.((((....(((.......((((.((((.(((..((((((..((((((((((...((((((((....)))))))).((((((.....))))))....))))))))))..))))))..))).)))).))))..)))....))))))))	-55.7	40.4	0.9
24	40	5'	ath-MIR165a-p5	GGAATGTTGTCTGGATCGAGG	21	No	74	61	66	68	0.04	Chr1	-	78910	79060	atcatgagggttaagctatttcagttgaggGGAATGTTGTCTGGATCGAGGatattatagatatatacatgtgtatgttaatgattcaagtgatcatagagagtatccTCGGACCAGGCTTCATCCCCCccaacatgttattgcctctgat	No	Yes	2	ath-MIR165a,	ath-MIR165a	gttgaggggaatgttgtctggatcgaggatattatagatatatacatgtgtatgttaatgattcaagtgatcatagagagtatccTCGGACCAGGCTTCATCCCCCccaac	0	ath-MIR165a-p5	ggaatgttgtctggatcgagg	((((.((((....(((.......((((.((((.(((..((((((..((((((((((...((((((((....)))))))).((((((.....))))))....))))))))))..))))))..))).)))).))))..)))....))))))))	-55.7	40.4	0.9
25	41	3'	ath-miR165b	TCGGACCAGGCTTCATCCCCC	21	Yes	3476	3961	3116	4420	0.5	Chr4	-	369830	370012	tgaagaggctatttctgttgtggGGAATGTTGTTTGGATCGAGGatatcataaacgcatacacatgtttatatgttatgatgcattatatgactgatgtaatgtacatatatatacatacatgccacatggtatcgTCGGACCAGGCTTCATCCCCCtcaacatgttaattgccttcaatcac	No	Yes	2	ath-MIR165b,	ath-MIR165b	tgaagaggctatttctgttgtggggaatgttgtttggatcgaggatatcataaacgcatacacatgtttatatgttatgatgcattatatgactgatgtaatgtacatatatatacatacatgccacatggtatcgTCGGACCAGGCTTCATCCCCCtcaacatgttaattgccttcaatca	0	ath-miR165a	TCGGACCAGGCTTCATCCCCC	(((.(((((.(((..(((((.((((.(((..(..(((..(((.((((((((....((((....((((..(((((.((((.((((((((((.....)))))))))))))))))))))))..))))...)))))))).)))..)))..)..))).)))).)))))....))).)))))...))).	-64.5	38.3	0.9
25	42	5'	ath-MIR165b-p5	GGAATGTTGTTTGGATCGAGG	21	No	3	0	2	0	-11.13	Chr4	-	369830	370012	tgaagaggctatttctgttgtggGGAATGTTGTTTGGATCGAGGatatcataaacgcatacacatgtttatatgttatgatgcattatatgactgatgtaatgtacatatatatacatacatgccacatggtatcgTCGGACCAGGCTTCATCCCCCtcaacatgttaattgccttcaatcac	No	Yes	2	ath-MIR165b,	ath-MIR165b	tgaagaggctatttctgttgtggggaatgttgtttggatcgaggatatcataaacgcatacacatgtttatatgttatgatgcattatatgactgatgtaatgtacatatatatacatacatgccacatggtatcgTCGGACCAGGCTTCATCCCCCtcaacatgttaattgccttcaatca	0	ath-MIR165b-p5	ggaatgttgtttggatcgagg	(((.(((((.(((..(((((.((((.(((..(..(((..(((.((((((((....((((....((((..(((((.((((.((((((((((.....)))))))))))))))))))))))..))))...)))))))).)))..)))..)..))).)))).)))))....))).)))))...))).	-64.5	38.3	0.9
26	43	3'	ath-miR166a	TCGGACCAGGCTTCATTCCCC	21	Yes	2889	3218	2589	3591		Chr2	+	19176108	19176277	aggggctttctcttttgaggGGACTGTTGTCTGGCTCGAGGactctggctcgctctattcatgttggatctctttcgatctaacaatcgaattgaaccttcagatttcagatttgattagggttttagcgtctTCGGACCAGGCTTCATTCCCCccaattgttgctccct	Yes	Yes	2	ath-MIR166a,	ath-MIR166a	aggggctttctcttttgaggggactgttgtctggctcgaggactctggctcgctctattcatgttggatctctttcgatctaacaatcgaattgaaccttcagatttcagatttgattagggttttagcgtctTCGGACCAGGCTTCATTCCCCccaattgttgctccct	1	ath-miR166a	TCGGACCAGGCTTCATTCCCC	.(((((........(((.(((((.((..((((((..(((((((.(((((((..((.((((.(((((((((......)))))))))...)))).))....(((((((...)))))))...))))..))).)))))))..))))))..)).))))).))).....)))))..	-66	47.1	0.8
27	44	3'	ath-miR166b	TCGGACCAGGCTTCATTCCCC	21	Yes	2889	3218	2589	3591		Chr3	+	22922191	22922338	agagggatttttcttttgaggGGACTGTTGTCTGGCTCGAGGactcttattctaatacaatctcatttgaatacattcagatctgatgattgattagggttttagtgtcgTCGGACCAGGCTTCATTCCCCccaattatcactccctc	No	Yes	2	ath-MIR166b,	ath-MIR166b	ttgaggggactgttgtctggctcgaggactcttattctaatacaatctcatttgaatacattcagatctgatgattgattagggttttagtgtcgTCGGACCAGGCTTCATTCCCCccaa	0	ath-miR166a	TCGGACCAGGCTTCATTCCCC	.((((((........(((.(((((.((..((((((..(((.(((.((.(..(((((.((((((((((((((....))))))..))).))))))))))..)...)).))).)))..))))))..)).))))).))).......))))))	-60.6	42.6	1
27	45	5'	ath-MIR166b-p5	GGACTGTTGTCTGGCTCGAGG	21	No	78	103	70	115	0.71	Chr3	+	22922191	22922338	agagggatttttcttttgaggGGACTGTTGTCTGGCTCGAGGactcttattctaatacaatctcatttgaatacattcagatctgatgattgattagggttttagtgtcgTCGGACCAGGCTTCATTCCCCccaattatcactccctc	No	Yes	2	ath-MIR166b,	ath-MIR166b	ttgaggggactgttgtctggctcgaggactcttattctaatacaatctcatttgaatacattcagatctgatgattgattagggttttagtgtcgTCGGACCAGGCTTCATTCCCCccaa	0	ath-MIR166b-p5	ggactgttgtctggctcgagg	.((((((........(((.(((((.((..((((((..(((.(((.((.(..(((((.((((((((((((((....))))))..))).))))))))))..)...)).))).)))..))))))..)).))))).))).......))))))	-60.6	42.6	1
28	46	3'	ath-miR166c	TCGGACCAGGCTTCATTCCCC	21	Yes	2889	3218	2589	3591		Chr5	+	2838635	2838773	gcgatttagtgttgagaGGATTGTTGTCTGGCTCGAGGtcatgaagaagagaatcactcgaattaatttggaagaacaaattaagaaaaccctagatgattcTCGGACCAGGCTTCATTCCCCctaacctacttatcgc	Yes	Yes	2	ath-MIR166c,	ath-MIR166c	gcgatttagtgttgagaggattgttgtctggctcgaggtcatgaagaagagaatcactcgaattaatttggaagaacaaattaagaaaaccctagatgattcTCGGACCAGGCTTCATTCCCCctaacctacttatcgc	1	ath-miR166a	TCGGACCAGGCTTCATTCCCC	(((((.(((.((((...(((.((..((((((..(((((((((..((..(((.....)))...((((((((......)))))))).......))..))))).))))..))))))..)).)))...)))))))...)))))	-44.1	42.4	0.7
29	47	3'	ath-miR166d	TCGGACCAGGCTTCATTCCCC	21	Yes	2889	3218	2589	3591		Chr5	+	2840622	2840734	ggttgagaGGAATATTGTCTGGCTCGAGGtcatgaagaagatcggtagattgattcattttaaagagtgaaatccctaaatgattcTCGGACCAGGCTTCATTCCCCccaacc	Yes	Yes	2	ath-MIR166d,	ath-MIR166d	ggttgagaggaatattgtctggctcgaggtcatgaagaagatcggtagattgattcattttaaagagtgaaatccctaaatgattcTCGGACCAGGCTTCATTCCCCccaacc	1	ath-miR166a	TCGGACCAGGCTTCATTCCCC	(((((...(((((...((((((..(((((((((..((..((((....))))..(((((((....)))))))....))..))))).))))..))))))...)))))...)))))	-39.7	44.2	0.8
29	48	5'	ath-MIR166d-p5_1ss6AG	GGAATGTTGTCTGGCTCGAGG	21	No	21	34	19	38	1.02	Chr5	+	2840622	2840734	ggttgagaGGAATATTGTCTGGCTCGAGGtcatgaagaagatcggtagattgattcattttaaagagtgaaatccctaaatgattcTCGGACCAGGCTTCATTCCCCccaacc	Yes	Yes	2	ath-MIR166d,	ath-MIR166d	ggttgagaggaatattgtctggctcgaggtcatgaagaagatcggtagattgattcattttaaagagtgaaatccctaaatgattcTCGGACCAGGCTTCATTCCCCccaacc	1	ath-MIR166d-p5	ggaatattgtctggctcgagg	(((((...(((((...((((((..(((((((((..((..((((....))))..(((((((....)))))))....))..))))).))))..))))))...)))))...)))))	-39.7	44.2	0.8
30	49	3'	ath-miR166e	TCGGACCAGGCTTCATTCCCC	21	Yes	2889	3218	2589	3591		Chr5	-	16775508	16775693	gagtccatgttcttcagtgaagcttttccttttgaggGGAATGTTGTCTGGCACGAGGcccttaacttagatctatatttgattatatatatatgtctcttctttattcattagtctatacatgaatgatcattttacggttaatgacgTCGGACCAGGCTTCATTCCCCtcaattatatcgcttc	No	Yes	5	ath-MIR166e,	ath-MIR166e	ttgaggggaatgttgtctggcacgaggcccttaacttagatctatatttgattatatatatatgtctcttctttattcattagtctatacatgaatgatcattttacggttaatgacgTCGGACCAGGCTTCATTCCCCtcaa	0	ath-miR166a	TCGGACCAGGCTTCATTCCCC	..................(((((........((((((((((((..((((((..(((............(((..(((((..........)))))..))).........((((((..(.....((((....)))).....)..))))))..)))..))))))..)))))))))))).......)))))	-51.2	37.6	0.7
30	50	5'	ath-MIR166e-p5	GGAATGTTGTCTGGCACGAGG	21	No	7	2	6	2	-1.49	Chr5	-	16775508	16775693	gagtccatgttcttcagtgaagcttttccttttgaggGGAATGTTGTCTGGCACGAGGcccttaacttagatctatatttgattatatatatatgtctcttctttattcattagtctatacatgaatgatcattttacggttaatgacgTCGGACCAGGCTTCATTCCCCtcaattatatcgcttc	No	Yes	5	ath-MIR166e,	ath-MIR166e	ttgaggggaatgttgtctggcacgaggcccttaacttagatctatatttgattatatatatatgtctcttctttattcattagtctatacatgaatgatcattttacggttaatgacgTCGGACCAGGCTTCATTCCCCtcaa	0	ath-MIR166e-p5	ggaatgttgtctggcacgagg	..................(((((........((((((((((((..((((((..(((............(((..(((((..........)))))..))).........((((((..(.....((((....)))).....)..))))))..)))..))))))..)))))))))))).......)))))	-51.2	37.6	0.7
31	51	3'	ath-miR166f	TCGGACCAGGCTTCATTCCCC	21	Yes	2889	3218	2589	3591		Chr5	+	17516301	17516413	aagttcaggtgaatgatgcctggctcgagaccattcaatctcatgatctcatgattataacgatgatgatgatgatgTCGGACCAGGCTTCATTCCCCtcaacttacacgttt	No		6	ath-MIR166f,	ath-MIR166f	aagttcaggtgaatgatgcctggctcgagaccattcaatctcatgatctcatgattataacgatgatgatgatgatgTCGGACCAGGCTTCATTCCCCtcaactt	0	ath-miR166a	TCGGACCAGGCTTCATTCCCC	(((((.(((.((((((.((((((..(((...((((..(((((((((((....))))))...)).)))...))))...)))..)))))).)))))).))).)))))........	-40.8	43.4	0.8
31	52	3'	ath-miR166g	TCGGACCAGGCTTCATTCCCC	21	Yes	2889	3218	2589	3591		Chr5	+	25504795	25504924	gaagcgatttagggtttagagGAATGTTGTTTGGCTCGAGGTcatggagagtaattcgttaacccaactcaaaactctaaatgattcTCGGACCAGGCTTCATTCCCCtcaacctattttatcgcatttt	No		2	ath-MIR166g,	ath-MIR166g	gcgatttagggtttagaggaatgttgtttggctcgaggtcatggagagtaattcgttaacccaactcaaaactctaaatgattcTCGGACCAGGCTTCATTCCCCtcaacctattttatcgc	0	ath-miR166a	TCGGACCAGGCTTCATTCCCC	...(((((...(((((.((.((((((..(..(((..(((((((((..(((((.....(((.....))).....)))))..)))).)))))..)))..)..)))))).)).))))).....))))).....	-48.5	41.5	0.9
32	53	5'	ath-miR167a	TGAAGCTGCCAGCATGATCTA	21	Yes	6967	774	6244	864	-2.85	Chr3	+	8108072	8108209	tggtgcaccggcatctgaTGAAGCTGCCAGCATGATCTAattagctttctttatcctttgttgtgtttcatgacgatggttaagagatcagtctcgattaGATCATGTTCGCAGTTTCACCcgttgactgtcgcaccc	Yes	Yes	4	ath-MIR167a,	ath-MIR167a	tggtgcaccggcatctgaTGAAGCTGCCAGCATGATCTAattagctttctttatcctttgttgtgtttcatgacgatggttaagagatcagtctcgattagatcatgttcgcagtttcacccgttgactgtcgcaccc	1	ath-miR167a	TGAAGCTGCCAGCATGATCTA	.(((((..(((((.....(((((((((.((((((((((((((((((.(((((..((.((((..((...))..)))).))...)))))..)).)).)))))))))))))).))))))))).....)).)))..))))).	-57.2	45.7	0.9
32	54	3'	ath-MIR167a-p3	GATCATGTTCGCAGTTTCACC	21	No	634	74	568	83	-2.78	Chr3	+	8108072	8108209	tggtgcaccggcatctgaTGAAGCTGCCAGCATGATCTAattagctttctttatcctttgttgtgtttcatgacgatggttaagagatcagtctcgattaGATCATGTTCGCAGTTTCACCcgttgactgtcgcaccc	Yes	Yes	4	ath-MIR167a,	ath-MIR167a	tggtgcaccggcatctgaTGAAGCTGCCAGCATGATCTAattagctttctttatcctttgttgtgtttcatgacgatggttaagagatcagtctcgattagatcatgttcgcagtttcacccgttgactgtcgcaccc	1	ath-MIR167a-p3	gatcatgttcgcagtttcacc	.(((((..(((((.....(((((((((.((((((((((((((((((.(((((..((.((((..((...))..)))).))...)))))..)).)).)))))))))))))).))))))))).....)).)))..))))).	-57.2	45.7	0.9
33	55	5'	ath-miR167b	TGAAGCTGCCAGCATGATCTA	21	Yes	6967	774	6244	864	-2.85	Chr3	+	23406126	23406317	tgcacaacttgttgctcaggtattttgaagacaagtccacaagggaacaagTGAAGCTGCCAGCATGATCTAtctttggttaagagatgaatgtggaaacatattgcttaaacccaagctaggtcatgctctgacagcctcactccttcctggtttaggaccattcattgatgaagcattccacatgccgat	No		5	ath-MIR167b,	ath-MIR167b	gggaacaagTGAAGCTGCCAGCATGATCTAtctttggttaagagatgaatgtggaaacatattgcttaaacccaagctaggtcatgctctgacagcctcactccttcct	0	ath-miR167a	TGAAGCTGCCAGCATGATCTA	......(((((((..((((.....)))).)))))))......(((((..(((((.((((.((((((((((((.(((.((((..(((...((((((....)))))).))).)))).))).)))))))))))..).)))).)))))..)))))(((...(((...((((....))))....)))....)))...	-63.2	43.8	0.8
34	56	5'	ath-miR167c	TAAGCTGCCAGCATGATCTTG	21	Yes	21	5	19	6	-1.74	Chr3	-	1306622	1306781	ccagtagcagtTAAGCTGCCAGCATGATCTTGtcttcctctcttaggtttcatatatagttaataaatattttatatatttcttgttcttacaagattatatgatcatagcttagagagagagagagacTAGGTCATGCTGGTAGTTTCACCtgctaatg	Yes	Yes	2	ath-MIR167c,	ath-MIR167c	ccagtagcagtTAAGCTGCCAGCATGATCTTGtcttcctctcttaggtttcatatatagttaataaatattttatatatttcttgttcttacaagattatatgatcatagcttagagagagagagagactaggtcatgctggtagtttcacctgctaatg	1	ath-miR167c	TAAGCTGCCAGCATGATCTTG	.((.((((((..((((((((((((((((((.((((..(((((((((((((((((((.........(((((.....)))))((((((....)))))).)))))))....)))))...)))))))..)))).))))))))))))))))))...)))))).))	-67.1	35	1.2
34	57	3'	ath-MIR167c-p3	TAGGTCATGCTGGTAGTTTCACC	23	No	0	2	0	2	11.12	Chr3	-	1306622	1306781	ccagtagcagtTAAGCTGCCAGCATGATCTTGtcttcctctcttaggtttcatatatagttaataaatattttatatatttcttgttcttacaagattatatgatcatagcttagagagagagagagacTAGGTCATGCTGGTAGTTTCACCtgctaatg	Yes	Yes	2	ath-MIR167c,	ath-MIR167c	ccagtagcagtTAAGCTGCCAGCATGATCTTGtcttcctctcttaggtttcatatatagttaataaatattttatatatttcttgttcttacaagattatatgatcatagcttagagagagagagagactaggtcatgctggtagtttcacctgctaatg	1	ath-MIR167c-p3	taggtcatgctggtagtttcacc	.((.((((((..((((((((((((((((((.((((..(((((((((((((((((((.........(((((.....)))))((((((....)))))).)))))))....)))))...)))))))..)))).))))))))))))))))))...)))))).))	-67.1	35	1.2
35	58	5'	ath-miR167d_R-2	TGAAGCTGCCAGCATGATCT	20	No	400	38	359	42	-2.82	Chr1	+	11137533	11137915	tatctatgttggtttttagaagcTGAAGCTGCCAGCATGATCTggtaatcgctacatacgacatacacacatcactaaacttctttataatttatgcacacacatacagctcttaatggccacaactcaaagttataattagtgcatgatctctagttatttgactgcttttaatatatgtttatggattcacgcatgtgtgtgtatgtacataatttacatgcatgcactttgtgtatggtacacatcaatttgaacccgttcaaaattctgtttttattagtatatatatagatgtatgtggtgtgtgtgtcagtgtgtgtgtgtgtttatAGATAGTAGTACTAGGTCATCCtgcagcttcagtcactaaatcaccaaca	No		3	ath-MIR167d,	ath-MIR167d	tgttggtttttagaagcTGAAGCTGCCAGCATGATCTGGtaatcgctacatacgacatacacacatcactaaacttctttataatttatgcacacacatacagctcttaatggccacaactcaaagttataattagtgcatgatctctagttatttgactgcttttaatatatgtttatggattcacgcatgtgtgtgtatgtacataatttacatgcatgcactttgtgtatggtacacatcaatttgaacccgttcaaaattctgtttttattagtatatatatagatgtatgtggtgtgtgtgtcagtgtgtgtgtgtgtttatagatagtagtactaggtcatcctgcagcttcagtcactaaatcaccaaca	0	ath-miR167d	TGAAGCTGCCAGCATGATCTGG	......(((((((.(((((..((((((((((.(((.(((((((((((...((((..((.((((((((((((.((((.........((.....))...((((((((((...........((((........((((((((((((..........))))))))..)))).........................(((((.(((..((((((((.......))))))))..)))..))))).)))).(((((((.((((((....))))))..(((((...(((....)))...))))))).))))))))))))))).))))))))))))))))..))..))))..))))))))))).)))))))))))))..)))))..)))))))	-125.3	35	0.9
35	59	3'	ath-MIR167d-p3_7ss4TG17TA18CT19AG20TG21CG22CT	AGAGAGTAGTACTAGGATGGGT	22	No	0	1	0	1	10.12	Chr1	+	11137533	11137915	tatctatgttggtttttagaagcTGAAGCTGCCAGCATGATCTggtaatcgctacatacgacatacacacatcactaaacttctttataatttatgcacacacatacagctcttaatggccacaactcaaagttataattagtgcatgatctctagttatttgactgcttttaatatatgtttatggattcacgcatgtgtgtgtatgtacataatttacatgcatgcactttgtgtatggtacacatcaatttgaacccgttcaaaattctgtttttattagtatatatatagatgtatgtggtgtgtgtgtcagtgtgtgtgtgtgtttatAGATAGTAGTACTAGGTCATCCtgcagcttcagtcactaaatcaccaaca	No		3	ath-MIR167d,	ath-MIR167d	tgttggtttttagaagcTGAAGCTGCCAGCATGATCTGGtaatcgctacatacgacatacacacatcactaaacttctttataatttatgcacacacatacagctcttaatggccacaactcaaagttataattagtgcatgatctctagttatttgactgcttttaatatatgtttatggattcacgcatgtgtgtgtatgtacataatttacatgcatgcactttgtgtatggtacacatcaatttgaacccgttcaaaattctgtttttattagtatatatatagatgtatgtggtgtgtgtgtcagtgtgtgtgtgtgtttatagatagtagtactaggtcatcctgcagcttcagtcactaaatcaccaaca	0	ath-MIR167d-p3	agatagtagtactaggtcatcc	......(((((((.(((((..((((((((((.(((.(((((((((((...((((..((.((((((((((((.((((.........((.....))...((((((((((...........((((........((((((((((((..........))))))))..)))).........................(((((.(((..((((((((.......))))))))..)))..))))).)))).(((((((.((((((....))))))..(((((...(((....)))...))))))).))))))))))))))).))))))))))))))))..))..))))..))))))))))).)))))))))))))..)))))..)))))))	-125.3	35	0.9
36	60	5'	ath-miR168a	TCGCTTGGTGCAGGTCGGGAA	21	Yes	186	151	166	168	0.01	Chr4	+	10578629	10578783	gagtctcaccatcgggctcggatTCGCTTGGTGCAGGTCGGGAAccaattcggctgacacagcctcgtgacttttaaacctttattggtttgtgagcagggattggatCCCGCCTTGCATCAACTGAATcggatcctcgaggtgtaaaaaaactc	No	Yes	3	ath-MIR168a,	ath-MIR168a	caccatcgggctcggatTCGCTTGGTGCAGGTCGGGAAccaattcggctgacacagcctcgtgacttttaaacctttattggtttgtgagcagggattggatcccgccttgcatcaactgaatcggatcctcgaggtg	0	ath-miR168a	TCGCTTGGTGCAGGTCGGGAA	((((..((((.(((((.((.(((((..((((((((((.(((((.((((((((((((...)))))...((.((..((((((......))))))..)))).))))))).))))).))))))))))..))))).)).)).))))))).......))))	-69.7	51	0.9
36	61	3'	ath-MIR168a-p3	CCCGCCTTGCATCAACTGAAT	21	No	170	162	152	181	0.25	Chr4	+	10578629	10578783	gagtctcaccatcgggctcggatTCGCTTGGTGCAGGTCGGGAAccaattcggctgacacagcctcgtgacttttaaacctttattggtttgtgagcagggattggatCCCGCCTTGCATCAACTGAATcggatcctcgaggtgtaaaaaaactc	No	Yes	3	ath-MIR168a,	ath-MIR168a	caccatcgggctcggatTCGCTTGGTGCAGGTCGGGAAccaattcggctgacacagcctcgtgacttttaaacctttattggtttgtgagcagggattggatcccgccttgcatcaactgaatcggatcctcgaggtg	0	ath-MIR168a-p3	cccgccttgcatcaactgaat	((((..((((.(((((.((.(((((..((((((((((.(((((.((((((((((((...)))))...((.((..((((((......))))))..)))).))))))).))))).))))))))))..))))).)).)).))))))).......))))	-69.7	51	0.9
37	62	5'	ath-miR168b	TCGCTTGGTGCAGGTCGGGAA	21	Yes	186	151	166	168	0.01	Chr5	-	18358761	18358937	agagagagatgcgatgattgttaaagttaccggcggtctcggatTCGCTTGGTGCAGGTCGGGAActgattggctgacaccgacacgtgtcttgtcatggttggtttgtgagctCCCGTCTTGTATCAACTGAATcggagtccgaggtgaaaaaataaggatccaactatcagatct	No	Yes	8	ath-MIR168b,	ath-MIR168b	ttaccggcggtctcggatTCGCTTGGTGCAGGTCGGGAActgattggctgacaccgacacgtgtcttgtcatggttggtttgtgagctcccgtcttgtatcaactgaatcggagtccgaggtga	0	ath-miR168a	TCGCTTGGTGCAGGTCGGGAA	...((.((.((.(((..(((((....(((((..(((.(((.(((((..((((((((((.(((((........(((.((((((((.((((......))))))))))..)).)))))))).))))))))))..))))).))).))).)))))...)))))..))))).)).))......	-70.6	48.6	0.8
37	63	3'	ath-MIR168b-p3_1ss16CG	CCCGTCTTGTATCAAGTGAAT	21	No	2	0	2	0	-10.81	Chr5	-	18358761	18358937	agagagagatgcgatgattgttaaagttaccggcggtctcggatTCGCTTGGTGCAGGTCGGGAActgattggctgacaccgacacgtgtcttgtcatggttggtttgtgagctCCCGTCTTGTATCAACTGAATcggagtccgaggtgaaaaaataaggatccaactatcagatct	No	Yes	8	ath-MIR168b,	ath-MIR168b	ttaccggcggtctcggatTCGCTTGGTGCAGGTCGGGAActgattggctgacaccgacacgtgtcttgtcatggttggtttgtgagctcccgtcttgtatcaactgaatcggagtccgaggtga	0	ath-MIR168b-p3	cccgtcttgtatcaactgaat	...((.((.((.(((..(((((....(((((..(((.(((.(((((..((((((((((.(((((........(((.((((((((.((((......))))))))))..)).)))))))).))))))))))..))))).))).))).)))))...)))))..))))).)).))......	-70.6	48.6	0.8
38	64	5'	ath-miR169a	CAGCCAAGGATGACTTGCCGA	21	Yes	4	0	4	0	-3.27	Chr3	-	4358993	4359219	gtgacgaaagtagtgtgCAGCCAAGGATGACTTGCCGAtttaaatgatctttctttatactctattaagacaatttagtttcaaacttttttttttttttttttttgaaggattcaggaagaaattaggatatattattccgtataaaatacaagatatataaaaccaaaaagaaaaagtaacatgatcGGCAAGTTGTCCTTGGCTACAcgttactttgtgtcgcg	No	Yes	2	ath-MIR169a,	ath-MIR169a	gtgacgaaagtagtgtgCAGCCAAGGATGACTTGCCGAtttaaatgatctttctttatactctattaagacaatttagtttcaaacttttttttttttttttttttgaaggattcaggaagaaattaggatatattattccgtataaaatacaagatatataaaaccaaaaagaaaaagtaacatgatcggcaagttgtccttggctacacgttactttgtgtcgc	0	ath-miR169a	CAGCCAAGGATGACTTGCCGA	((((((((((((..(((.(((((((((..((((((((((((((((..((((...............))))..))))).......(((((((((((((((((((..((((...))))..))))))...(((........)))..........................))))))))))))).....)))))))))))..))))))))).)))..)))))).)))))).	-78.4	31.3	1.1
38	65	3'	ath-MIR169a-p3_1ss20CT	GGCAAGTTGTCCTTGGCTATA	21	No	1	0	1	0	-9.81	Chr3	-	4358993	4359219	gtgacgaaagtagtgtgCAGCCAAGGATGACTTGCCGAtttaaatgatctttctttatactctattaagacaatttagtttcaaacttttttttttttttttttttgaaggattcaggaagaaattaggatatattattccgtataaaatacaagatatataaaaccaaaaagaaaaagtaacatgatcGGCAAGTTGTCCTTGGCTACAcgttactttgtgtcgcg	No	Yes	2	ath-MIR169a,	ath-MIR169a	gtgacgaaagtagtgtgCAGCCAAGGATGACTTGCCGAtttaaatgatctttctttatactctattaagacaatttagtttcaaacttttttttttttttttttttgaaggattcaggaagaaattaggatatattattccgtataaaatacaagatatataaaaccaaaaagaaaaagtaacatgatcggcaagttgtccttggctacacgttactttgtgtcgc	0	ath-MIR169a-p3	ggcaagttgtccttggctaca	((((((((((((..(((.(((((((((..((((((((((((((((..((((...............))))..))))).......(((((((((((((((((((..((((...))))..))))))...(((........)))..........................))))))))))))).....)))))))))))..))))))))).)))..)))))).)))))).	-78.4	31.3	1.1
39	66	5'	ath-miR169b	CAGCCAAGGATGACTTGCCGG	21	Yes	3	2	2	2	-0.01	Chr5	+	8527467	8527649	tgcccaacggagtagaattgcatgaagtggagtagagtataatgCAGCCAAGGATGACTTGCCGGaacgttgttaaccatgcatatgaataatgtgatgattaattatgtgatgaacatattTCTGGCAAGTTGTCCTTCGGCTacattttgctctcttcttctcatgcaaactttccttggg	No	Yes	5	ath-MIR169b,	ath-MIR169b	cccaacggagtagaattgcatgaagtggagtagagtataatgCAGCCAAGGATGACTTGCCGGaacgttgttaaccatgcatatgaataatgtgatgattaattatgtgatgaacatatttctggcaagttgtccttcggctacattttgctctcttcttctcatgcaaactttccttggg	0	ath-miR169b	CAGCCAAGGATGACTTGCCGG	..(((((.((((.((..((((((((...((((.((((((.((((.(((((((((..(((((((((((...((((...(((.(((((((.((((......)))).))))))))))))))...)))))))))))..))))).)))).)))).))))))))))...)))))))).)))))))))))	-82.5	41	1.1
39	67	3'	ath-MIR169b-p3	TCTGGCAAGTTGTCCTTCGGCT	22	No	12	3	11	3	-1.68	Chr5	+	8527467	8527649	tgcccaacggagtagaattgcatgaagtggagtagagtataatgCAGCCAAGGATGACTTGCCGGaacgttgttaaccatgcatatgaataatgtgatgattaattatgtgatgaacatattTCTGGCAAGTTGTCCTTCGGCTacattttgctctcttcttctcatgcaaactttccttggg	No	Yes	5	ath-MIR169b,	ath-MIR169b	cccaacggagtagaattgcatgaagtggagtagagtataatgCAGCCAAGGATGACTTGCCGGaacgttgttaaccatgcatatgaataatgtgatgattaattatgtgatgaacatatttctggcaagttgtccttcggctacattttgctctcttcttctcatgcaaactttccttggg	0	ath-MIR169b-p3	tctggcaagttgtccttcggct	..(((((.((((.((..((((((((...((((.((((((.((((.(((((((((..(((((((((((...((((...(((.(((((((.((((......)))).))))))))))))))...)))))))))))..))))).)))).)))).))))))))))...)))))))).)))))))))))	-82.5	41	1.1
40	68	5'	ath-miR169c	CAGCCAAGGATGACTTGCCGG	21	Yes	3	2	2	2	-0.01	Chr5	-	15870590	15871000	tcgtccattatgagtattaattatggttagggaatcttacagaatgaaaatgaaggtgtgaatggattgtctcatctaaagccttgaatgtgggaaaaaggccattgttgttCAGCCAAGGATGACTTGCCGGtagcttgtattatgattactctatattcgatttatattatggagatgatggtttatatatatttacttatctacatagttttagttgattttttttcgtacgtaatataatacgaaaaagtatttacttatttatatatgtgtgttggggcaagaagtgtaaccaagctagcccggcaagtcatctatggctatgcaactgtctcttcctctcattctaggcttacgatgacacgtaaaaaatcccaaatatcactaatatgatat…	Yes		2	ath-MIR169c,	ath-MIR169c	tcgtccattatgagtattaattatggttagggaatcttacagaatgaaaatgaaggtgtgaatggattgtctcatctaaagccttgaatgtgggaaaaaggccattgttgttCAGCCAAGGATGACTTGCCGGtagcttgtattatgattactctatattcgatttatattatggagatgatggtttatatatatttacttatctacatagttttagttgattttttttcgtacgtaatataatacgaaaaagtatttacttatttatatatgtgtgttggggcaagaagtgtaaccaagctagcccggcaagtcatctatggctatgcaactgtctcttcctctcattctaggcttacgatgacacgtaaaaaatcccaaatatcactaatatgatat…	1	ath-miR169b	CAGCCAAGGATGACTTGCCGG	(((((((.(((..((((((((((((((..((((...(((((..((....)).....)))))......(((.(((((..((((((.(((((.(((((..((((....(((((..(((((..((((((((((((((((((((.......(((((((((((............))))))).))))........(((((((.(((..(((((((.....(((.....((((((((((..........)))))))))).....)))........)))))......))..))))))))))..)))))))..)))))))))))))..)))))..))))).)))).)))))..))))).))))))..))))).))).......))))....)))).)))).))))))…	-126.3	33.8	0.9
41	69	5'	ath-miR169d	TGAGCCAAGGATGACTTGCCG		Yes	6	1	5	1		Chr1	-	20039463	20039626	gtcactaattgtatcatagagtcttgcatggaaaaattaaagaatgagatTGAGCCAAGGATGACTTGCCGatgttatcaacaaatcttaactgattttggtgtccgGCAAGTTGACCTTGGCTCTGTttccttcttttcttttcaatgtcaaactctagatat	No		3	ath-MIR169d,	ath-MIR169d	gtatcatagagtcttgcatggaaaaattaaagaatgagatTGAGCCAAGGATGACTTGCCGatgttatcaacaaatcttaactgattttggtgTCCGGCAAGTTGACCTTGGCTctgtttccttcttttcttttcaatgtcaaactctagatat	0	ath-miR169d	TGAGCCAAGGATGACTTGCCG	..........(((((.((((((.((((((.(((((...((((((.((((..(((((((((..(((((((((....((((((..((((......))))))))))..)))))))))..)))))))))..)))).))))))..))))).))).))))))))))))))	-64.8	36.6	1.1
42	70	5'	ath-miR169e	TGAGCCAAGGATGACTTGCCG	21	Yes	6	1	5	1	-2.56	Chr1	+	20041518	20041734	tgatgatgatgatgagtcactaattaattgtatcatagagtcttgcatggaaaaatagaaaatgagatTGAGCCAAGGATGACTTGCCGattttctcaacgaatcttactgattatggtatccgGCAAGTTGACTTTGGCTCTGTttccttcccttcttttcgatgtcaaactctagatacctaaccacatatcatatatatcatcatcattcatca	Yes	Yes	1	ath-MIR169e,	ath-MIR169e	tgatgatgatgatgagtcactaattaattgtatcatagagtcttgcatggaaaaatagaaaatgagatTGAGCCAAGGATGACTTGCCGattttctcaacgaatcttactgattatggtatccggcaagttgactttggctctgtttccttcccttcttttcgatgtcaaactctagatacctaaccacatatcatatatatcatcatcattcatca	1	ath-miR169d	TGAGCCAAGGATGACTTGCCG	.((((((((((((((..............(((((.((((((.((((((.(((((..((..((.((((..(((((((((..(((((((((...(((.....)))...((((......))))..)))))))))..)))))))))..)))).))..))..))))).))).))))))))))))))........((((...)))).)))))))))).)))).	-74.1	35.9	0.9
42	71	3'	ath-MIR169e-p3	GCAAGTTGACTTTGGCTCTGT	21	No	157	35	141	39	-1.85	Chr1	+	20041518	20041734	tgatgatgatgatgagtcactaattaattgtatcatagagtcttgcatggaaaaatagaaaatgagatTGAGCCAAGGATGACTTGCCGattttctcaacgaatcttactgattatggtatccgGCAAGTTGACTTTGGCTCTGTttccttcccttcttttcgatgtcaaactctagatacctaaccacatatcatatatatcatcatcattcatca	Yes	Yes	1	ath-MIR169e,	ath-MIR169e	tgatgatgatgatgagtcactaattaattgtatcatagagtcttgcatggaaaaatagaaaatgagatTGAGCCAAGGATGACTTGCCGattttctcaacgaatcttactgattatggtatccggcaagttgactttggctctgtttccttcccttcttttcgatgtcaaactctagatacctaaccacatatcatatatatcatcatcattcatca	1	ath-MIR169e-p3	gcaagttgactttggctctgt	.((((((((((((((..............(((((.((((((.((((((.(((((..((..((.((((..(((((((((..(((((((((...(((.....)))...((((......))))..)))))))))..)))))))))..)))).))..))..))))).))).))))))))))))))........((((...)))).)))))))))).)))).	-74.1	35.9	0.9
43	72	5'	ath-miR169f	TGAGCCAAGGATGACTTGCCG		Yes	6	1	5	1	-2.56	Chr3	-	4805676	4805859	tgtatcagagggtcttgcatgaaggaataacgaatggaatTGAGCCAAGGATGACTTGCCGgtttaaacccaaccggtttatgaccattgatttggtctcattcacaatctgttgattcgtgtctgGCAAGTTGACCTTGGCTCTGCttcgttctctattcttccatgttagattccagatata	No		2	ath-MIR169f,	ath-MIR169f	gggtcttgcatgaaggaataacgaatggaatTGAGCCAAGGATGACTTGCCGgtttaaacccaaccggtttatgaccattgatttggtctcattcacaatctgttgattcgtgtctggcaagttgaccttggctctgcttcgttctctattcttccatgttagattc	0	ath-miR169d	TGAGCCAAGGATGACTTGCCG	((((((...(..(((..((((.(((((((..(((((((...(((((((((..((((((((((..((((((.....)))))).(((((......))))).....(((((((....)))).))).))))))))))..)))))))))...)))))))..))))))).))))..)))..)..))))))	-77.3	42.4	1
44	73	5'	ath-miR169g	TGAGCCAAGGATGACTTGCCG		Yes	6	1	5	1	-2.56	Chr4	-	11482879	11483257	tgcctataaataccttcatcacgagtatgacaagatcacaagacaagaaaagaaaggtagagaaaacatgataatgatgattacgatgatgagagtctctagttgtatcagagggtcttgcatggaagaatagagaatgaggtTGAGCCAAGGATGACTTGCCGggtttttttaccaatgaatctaattaactgattctggtgtccgGCAAGTTGACCTTGGCTCTGTttccttctcttcttttggatgtcagactccaagatatctatcatcatgaatcgtgatcaaactttgtaatttcattgaaatgtgtttttcttgatgcgaattttttggcttacggtttttcgatttgaatgatcagatttttgtttttgca	Yes		1	ath-MIR169g,	ath-MIR169g	tgcctataaataccttcatcacgagtatgacaagatcacaagacaagaaaagaaaggtagagaaaacatgataatgatgattacgatgatgagagtctctagttgtatcagagggtcttgcatggaagaatagagaatgaggtTGAGCCAAGGATGACTTGCCGggtttttttaccaatgaatctaattaactgattctggtgTCCGGCAAGTTGACCTTGGCTctgtttccttctcttcttttggatgtcagactccaagatatctatcatcatgaatcgtgatcaaactttgtaatttcattgaaatgtgtttttcttgatgcgaattttttggcttacggtttttcgatttgaatgatcagatttttgtttttgca	1	ath-miR169d	TGAGCCAAGGATGACTTGCCG	.((..(((((...((..(((((((((.(((.((((((..(((.(((((((........(((((((((((..(((((((((((((((((((((.((.........(((((...((((((..(((..((((..((((((.(((...(((((((((..(((((((((((......(((((..(((((.........)))))))))))))))))))))..)))))))))...))).))))))..))))..)))..))))))...))))))).))))))....)))))))))............))))))..)))).))))))).........))))))).)))..))))))))))))))..)))).))...)))))....)).	-112.4	36.7	0.8
44	74	3'	ath-MIR169g-p3	GCAAGTTGACCTTGGCTCTGT	21	No	7	1	7	1	-2.56	Chr4	-	11482879	11483257	tgcctataaataccttcatcacgagtatgacaagatcacaagacaagaaaagaaaggtagagaaaacatgataatgatgattacgatgatgagagtctctagttgtatcagagggtcttgcatggaagaatagagaatgaggtTGAGCCAAGGATGACTTGCCGggtttttttaccaatgaatctaattaactgattctggtgtccgGCAAGTTGACCTTGGCTCTGTttccttctcttcttttggatgtcagactccaagatatctatcatcatgaatcgtgatcaaactttgtaatttcattgaaatgtgtttttcttgatgcgaattttttggcttacggtttttcgatttgaatgatcagatttttgtttttgca	Yes		1	ath-MIR169g,	ath-MIR169g	tgcctataaataccttcatcacgagtatgacaagatcacaagacaagaaaagaaaggtagagaaaacatgataatgatgattacgatgatgagagtctctagttgtatcagagggtcttgcatggaagaatagagaatgaggtTGAGCCAAGGATGACTTGCCGggtttttttaccaatgaatctaattaactgattctggtgTCCGGCAAGTTGACCTTGGCTctgtttccttctcttcttttggatgtcagactccaagatatctatcatcatgaatcgtgatcaaactttgtaatttcattgaaatgtgtttttcttgatgcgaattttttggcttacggtttttcgatttgaatgatcagatttttgtttttgca	1	ath-MIR169g-p3	GCAAGTTGACCTTGGCTctgt	.((..(((((...((..(((((((((.(((.((((((..(((.(((((((........(((((((((((..(((((((((((((((((((((.((.........(((((...((((((..(((..((((..((((((.(((...(((((((((..(((((((((((......(((((..(((((.........)))))))))))))))))))))..)))))))))...))).))))))..))))..)))..))))))...))))))).))))))....)))))))))............))))))..)))).))))))).........))))))).)))..))))))))))))))..)))).))...)))))....)).	-112.4	36.7	0.8
45	75	5'	ath-miR169h	TAGCCAAGGATGACTTGCCTG	21	Yes	1	0	1	0	-0.1	Chr1	-	6695420	6695612	aaatcatataagagaaaatggtgacatgaagaatgagaacttgtgtggTAGCCAAGGATGACTTGCCTGcgttttagaccatatatatcaaagactcactcgatcgatagtcttagagttggttggtcgtcaGGCAGTCTCCTTGGCTATTcaaacaattctcattctcttcattcacatttctcttttttgg	No	Yes	4	ath-MIR169h,	ath-MIR169h	tcatataagagaaaatggtgacatgaagaatgagaacttgtgtggTAGCCAAGGATGACTTGCCTGcgttttagaccatatatatcaaagactcactcgatcgatagtcttagagttggttggtcgtcaggcagtctccttggctattcaaacaattctcattctcttcattcacatttctcttttttgg	0	ath-miR169h	TAGCCAAGGATGACTTGCCTG	...(((...((((((((...((((.((((((((((((((.((((.(((((((((((((.((((.(((((((.....(((((......((.((((((...((....)).)))))).))..)))))...)).)))))))))))))))))))).)).))))))))))))))..)))))))).))))))))...)))	-79.3	38.9	1.1
45	76	3'	ath-MIR169h-p3	GGCAGTCTCCTTGGCTATT	19	No	1	1	1	1	-0.68	Chr1	-	6695420	6695612	aaatcatataagagaaaatggtgacatgaagaatgagaacttgtgtggTAGCCAAGGATGACTTGCCTGcgttttagaccatatatatcaaagactcactcgatcgatagtcttagagttggttggtcgtcaGGCAGTCTCCTTGGCTATTcaaacaattctcattctcttcattcacatttctcttttttgg	No	Yes	4	ath-MIR169h,	ath-MIR169h	tcatataagagaaaatggtgacatgaagaatgagaacttgtgtggTAGCCAAGGATGACTTGCCTGcgttttagaccatatatatcaaagactcactcgatcgatagtcttagagttggttggtcgtcaggcagtctccttggctattcaaacaattctcattctcttcattcacatttctcttttttgg	0	ath-MIR169h-p3	ggcagtctccttggctatt	...(((...((((((((...((((.((((((((((((((.((((.(((((((((((((.((((.(((((((.....(((((......((.((((((...((....)).)))))).))..)))))...)).)))))))))))))))))))).)).))))))))))))))..)))))))).))))))))...)))	-79.3	38.9	1.1
46	77	5'	ath-miR169i	TAGCCAAGGATGACTTGCCTG		Yes	1	0	1	0	-0.1	Chr3	-	9871960	9872165	gaaggagatgtcaaagatgaatagaagaatcatatttggTAGCCAAGGATGACTTGCCTGactctttgtgtaaaatgtttagtgtcttgtttgaagtcactataagttgtatcaagcaatgaccattttgcttataaaaaagatatcaGGCAGTCTCCTTGGCTATCcttatatgttcttctctttcatctcagacattcaccttc	Yes	Yes	2	ath-MIR169i,	ath-MIR169i	gaaggagatgtcaaagatgaatagaagaatcatatttggTAGCCAAGGATGACTTGCCTGactctttgtgtaaaatgtttagtgtcttgtttgaagtcactataagttgtatcaagcaatgaccattttgcttataaaaaagatatcaggcagtctccttggctatccttatatgttcttctctttcatctcagacattcaccttc	1	ath-miR169h	TAGCCAAGGATGACTTGCCTG	(((((.((((((..(((((((.(((((((.(((((..((((((((((((.((((.((((((.(((((..((((((((..(((((.(((.....))).)))))...(((((.....)))))...)))))))).......)))))..)))))))))))))))))))).))..))))))))))))..)))))))..))))))..)))))	-88.3	35.9	1.2
47	78	5'	ath-miR169j	TAGCCAAGGATGACTTGCCTG		Yes	1	0	1	0	-0.1	Chr3	-	9872296	9872584	gaatgaggcaacacatattgagagtaataaagagtataatgaggaagagaggtctaacatggcgaaaagagtcatgtttagTAGCCAAGGATGACTTGCCTGatctttttcacctccatgattcaatttgtaattcatgggttttggattattatacattcaaaagtataataatttgaaatcatgttgaatcttgcgggttaggtttcaGGCAGTCTCCTTGGCTATCTtgacatgcttttttcattcacgttatacctgtttttctttctgtctccatagtcactat	No		7	ath-MIR169j,	ath-MIR169j	gagtataatgaggaagagaggtctaacatggcgaaaagagtcatgtttagTAGCCAAGGATGACTTGCCTGatctttttcacctccatgattcaatttgtaattcatgggttttggattattatacattcaaaagtataataatttgaaatcatgttgaatcttgcgggttaggtttcaggcagtctccttggctatcttgacatgcttttttcattcacg	0	ath-miR169h	TAGCCAAGGATGACTTGCCTG	......(((......(((((....)))))..(((.(((..((((((((.((((.((((.(((.((((((((.((((((..(((((((((((.(((.(((((((.(((....(((..((.((((((((............(((((..(((((((((((........)))))))))))..)))))..)))))))).))..))).)))..)))))))))))))))))))))...))))))))))))))..))).)))).)))).))))))))..))))))....))).....	-104.9	35.6	1
47	79	3'	ath-MIR169j-p3_1ss19CT	GGCAGTCTCCTTGGCTATTT	20	No	8	1	7	1	-3.73	Chr3	-	9872296	9872584	gaatgaggcaacacatattgagagtaataaagagtataatgaggaagagaggtctaacatggcgaaaagagtcatgtttagTAGCCAAGGATGACTTGCCTGatctttttcacctccatgattcaatttgtaattcatgggttttggattattatacattcaaaagtataataatttgaaatcatgttgaatcttgcgggttaggtttcaGGCAGTCTCCTTGGCTATCTtgacatgcttttttcattcacgttatacctgtttttctttctgtctccatagtcactat	No		7	ath-MIR169j,	ath-MIR169j	gagtataatgaggaagagaggtctaacatggcgaaaagagtcatgtttagTAGCCAAGGATGACTTGCCTGatctttttcacctccatgattcaatttgtaattcatgggttttggattattatacattcaaaagtataataatttgaaatcatgttgaatcttgcgggttaggtttcaggcagtctccttggctatcttgacatgcttttttcattcacg	0	ath-MIR169j-p3	ggcagtctccttggctatct	......(((......(((((....)))))..(((.(((..((((((((.((((.((((.(((.((((((((.((((((..(((((((((((.(((.(((((((.(((....(((..((.((((((((............(((((..(((((((((((........)))))))))))..)))))..)))))))).))..))).)))..)))))))))))))))))))))...))))))))))))))..))).)))).)))).))))))))..))))))....))).....	-104.9	35.6	1
48	80	5'	ath-miR169k	TAGCCAAGGATGACTTGCCTG		Yes	1	0	1	0	-0.1	Chr3	-	9875525	9875737	ttagaaggagatgtcaaagatgaataggagaacaatatttggTAGCCAAGGATGACTTGCCTGcttctctgaacaaaatggtcgatgtcatgttttgaagtgactataagttataccaagaaatgaccattttgtttataaatagacatcaGGCAGTCTCCTTGGCTATCcttatatgttcttctttctcaactcagatatttaccttcatcc	Yes	Yes	2	ath-MIR169k,	ath-MIR169k	ttagaaggagatgtcaaagatgaataggagaacaatatttggTAGCCAAGGATGACTTGCCTGcttctctgaacaaaatggtcgatgtcatgttttgaagtgactataagttataccaagaaatgaccattttgtttataaatagacatcaggcagtctccttggctatccttatatgttcttctttctcaactcagatatttaccttcatcc	1	ath-miR169h	TAGCCAAGGATGACTTGCCTG	...((((((((((((..((.(((..((((((((.((((..((((((((((((.(((.((((((..(((.(((((((((((((((........(((((..(((((.....)))))..)))))..))))))))))))))).....)))...))))))))))))))))))).))..))))))))))))...))).))..))))))).)))))....	-86.6	36.2	1.1
49	81	5'	ath-miR169l	TAGCCAAGGATGACTTGCCTG		Yes	1	0	1	0	-0.1	Chr3	-	9875893	9876103	atgaagaagagaggtctaatatggcgaaaagagtcatgtttaaTAGCCAAGGATGACTTGCCTGatctttttcacctccatgattcaattttaagttcgtggattttggattattatgcgtttaaaaggtataataatttgagatcatgttgaatcttgcgggttaggtttcaggcagtctctttggctatcttgacatgctttcttcatc	Yes	Yes	1	ath-MIR169l,	ath-MIR169l	atgaagaagagaggtctaatatggcgaaaagagtcatgtttaaTAGCCAAGGATGACTTGCCTGatctttttcacctccatgattcaattttaagttcgtggattttggattattatgcgtttaaaaggtataataatttgagatcatgttgaatcttgcgggttaggtttcaggcagtctctttggctatcttgacatgctttcttcatc	1	ath-miR169h	TAGCCAAGGATGACTTGCCTG	((((((.((((..(((.((((((((.......))))))))..(((((((((((.(((.(((((((.(((....(((..((.((((((((............(((((..(((((((((((.((...)).)))))))))))..)))))..)))))))).))..))).)))..)))))))))))))))))))))...)))...)))))))))).	-80.4	36.5	1
50	82	5'	ath-miR169m	TAGCCAAGGATGACTTGCCTG		Yes	1	0	1	0	-0.1	Chr3	-	9878157	9878386	cattatttagaaggagaagtcaaagatgaatagaagaatcatatttggTAGCCAAGGATGACTTGCCTGtttctttgagtaaaatgggttagtgtcatgtttgacaagtgactataagttatatcaagcaatgaccattttactcatcaaaagacatcaggcagtctccttggctatccTTATATGTTCTTCTCTCTCATCtcagacgtttaccttcattcaaaataaga	No	Yes	2	ath-MIR169m,	ath-MIR169m	tagaaggagaagtcaaagatgaatagaagaatcatatttggTAGCCAAGGATGACTTGCCTGtttctttgagtaaaatgggttagtgtcatgtttgacaagtgactataagttatatcaagcaatgaccattttactcatcaaaagacatcaggcagtctccttggctatccttatatgttcttctctctcatctcagacgtttaccttcat	0	ath-miR169h	TAGCCAAGGATGACTTGCCTG	.........((((((((.(((..((((((..(((((((.(((((..((((((((((((.(((.((((((..((((((((((((((((.......((((((((((...(((((.....))))).)))))).))))))))))))))))....))))...))))))))))))))))))).))..))))))))))))...))))))..))).))).))))).............	-93.5	35.2	1.2
50	83	3'	ath-MIR169m-p3	TTATATGTTCTTCTCTCTCATC	22	No	3	0	3	0	-11.51	Chr3	-	9878157	9878386	cattatttagaaggagaagtcaaagatgaatagaagaatcatatttggTAGCCAAGGATGACTTGCCTGtttctttgagtaaaatgggttagtgtcatgtttgacaagtgactataagttatatcaagcaatgaccattttactcatcaaaagacatcaggcagtctccttggctatccTTATATGTTCTTCTCTCTCATCtcagacgtttaccttcattcaaaataaga	No	Yes	2	ath-MIR169m,	ath-MIR169m	tagaaggagaagtcaaagatgaatagaagaatcatatttggTAGCCAAGGATGACTTGCCTGtttctttgagtaaaatgggttagtgtcatgtttgacaagtgactataagttatatcaagcaatgaccattttactcatcaaaagacatcaggcagtctccttggctatccttatatgttcttctctctcatctcagacgtttaccttcat	0	ath-MIR169m-p3	ttatatgttcttctctctcatc	.........((((((((.(((..((((((..(((((((.(((((..((((((((((((.(((.((((((..((((((((((((((((.......((((((((((...(((((.....))))).)))))).))))))))))))))))....))))...))))))))))))))))))).))..))))))))))))...))))))..))).))).))))).............	-93.5	35.2	1.2
51	84	5'	ath-miR169n	TAGCCAAGGATGACTTGCCTG		Yes	1	0	1	0	-0.1	Chr3	-	9878540	9878754	gatgaagaagagaggtctaacatggcggaaagcgtcatgtttagTAGCCAAGGATGACTTGCCTGatctttttcgcctccacgattcaatttcaaattcatgcattttggattattataccttttaaagtataataggtcaaatatcatgttgaatcttgcgggttaggtttcaggcagtctctttggctatcttgacatgctttttccatccat	Yes	Yes	1	ath-MIR169n,	ath-MIR169n	gatgaagaagagaggtctaacatggcggaaagcgtcatgtttagTAGCCAAGGATGACTTGCCTGatctttttcgcctccacgattcaatttcaaattcatgcattttggattattataccttttaaagtataataggtcaaatatcatgttgaatcttgcgggttaggtttcaggcagtctctttggctatcttgacatgctttttccatccat	1	ath-miR169h	TAGCCAAGGATGACTTGCCTG	((((((((((....(((.(((((((((.....)))))))))..(((((((((((.((((.((((((.(((....(((..((.(((((((.........((((...((((..(((((((((........)))))))))..))))...))))))))))).))..))).)))..)))))))))))))))))))))...)))...))))))).)))...	-78.5	38.6	0.9
52	85	3'	ath-miR170_1ss3AT	TGTTTGAGCCGTGTCAATATC	21	No	207	162	185	181		Chr5	-	26411569	26411674	tccgagagagtccctctgaTATTGGCCTGGTTCACTCAGAttctcttttactaactcatcTGATTGAGCCGTGTCAATATCtcagtcctctctcgtcgcttctctc	No		2	ath-MIR170,	ath-MIR170	cgagagagtccctctgatattggcctggttcactcagattctcttttactaactcatcTGATTGAGCCGTGTCAATATCtcagtcctctctcg	0	ath-miR170	TGATTGAGCCGTGTCAATATC	..((((((((...((..(((((((((..((((((.((((((................)))))).))))))..)))))))))..))..))))))))...........	-39.7	47.2	0.8
53	86	3'	ath-miR171a	TGATTGAGCCGCGCCAATATC	21	Yes	1002	916	898	1022		Chr3	+	19073428	19073589	ttaagcatgagagagtccctttgaTATTGGCCTGGTTCACTCAGAtcttacctgaccacacacgtagatatacattattctctctagattatcTGATTGAGCCGCGCCAATATCtcagtactctctcgtctctattttggactttgtggtcttgtagatcga	No	Yes	4	ath-MIR171a,	ath-MIR171a	atgagagagtccctttgatattggcctggttcactcagatcttacctgaccacacacgtagatatacattattctctctagattatcTGATTGAGCCGCGCCAATATCtcagtactctctcgt	0	ath-miR171a	TGATTGAGCCGCGCCAATATC	......((((((((((..((..(((((((((..((((((.((((((.((((.((......)).))))...........(((....)))..)))))).))))))..)))))))))..)).)))))))))).(((((...(((((....))))).)))))....	-53	42	0.8
53	87	5'	ath-MIR171a-p5	TATTGGCCTGGTTCACTCAGA	21	No	179	93	160	104	-0.63	Chr3	+	19073428	19073589	ttaagcatgagagagtccctttgaTATTGGCCTGGTTCACTCAGAtcttacctgaccacacacgtagatatacattattctctctagattatcTGATTGAGCCGCGCCAATATCtcagtactctctcgtctctattttggactttgtggtcttgtagatcga	No	Yes	4	ath-MIR171a,	ath-MIR171a	atgagagagtccctttgatattggcctggttcactcagatcttacctgaccacacacgtagatatacattattctctctagattatcTGATTGAGCCGCGCCAATATCtcagtactctctcgt	0	ath-MIR171a-p5	tattggcctggttcactcaga	......((((((((((..((..(((((((((..((((((.((((((.((((.((......)).))))...........(((....)))..)))))).))))))..)))))))))..)).)))))))))).(((((...(((((....))))).)))))....	-53	42	0.8
54	88	3'	ath-miR171b	TTGAGCCGTGCCAATATCACG	21	Yes	7	8	6	8	0.36	Chr1	-	3961343	3961475	gagtggttttatgcaaggtaacgcgAGATATTAGTGCGGTTCAATCaaatagtcgtcctcttaactcatggagaacggtgttgttcgaTTGAGCCGTGCCAATATCACGcggtaaaccaaaaatggcaaagat	No	Yes	6	ath-MIR171b,	ath-MIR171b	tgcaaggtaacgcgagatattagtgcggttcaatcaaatagtcgtcctcttaactcatggagaacggtgttgttcgaTTGAGCCGTGCCAATATCACGcggtaaaccaaaaatggca	0	ath-miR171b	TTGAGCCGTGCCAATATCACG	.....(((((.(((..(((..((((.((((((.(..((((((((((.(((((((((.((((........)))).))))..))))).))))))))))..).)))))).))))....))).......))))))))	-47.7	43.6	0.8
54	89	5'	ath-MIR171b-p5	AGATATTAGTGCGGTTCAATC	21	No	4	9	4	10	1.49	Chr1	-	3961343	3961475	gagtggttttatgcaaggtaacgcgAGATATTAGTGCGGTTCAATCaaatagtcgtcctcttaactcatggagaacggtgttgttcgaTTGAGCCGTGCCAATATCACGcggtaaaccaaaaatggcaaagat	No	Yes	6	ath-MIR171b,	ath-MIR171b	tgcaaggtaacgcgagatattagtgcggttcaatcaaatagtcgtcctcttaactcatggagaacggtgttgttcgaTTGAGCCGTGCCAATATCACGcggtaaaccaaaaatggca	0	ath-MIR171b-p5	agatattagtgcggttcaatc	.....(((((.(((..(((..((((.((((((.(..((((((((((.(((((((((.((((........)))).))))..))))).))))))))))..).)))))).))))....))).......))))))))	-47.7	43.6	0.8
55	90	3'	ath-miR171c	TTGAGCCGTGCCAATATCACG		Yes	7	8	6	8	0.36	Chr1	-	22930081	22930204	tgagcgcactatcggacatcaaatacgAGATATTGGTGCGGTTCAATCagaaaaccgtactcttttgttttaaagatcggtttatttgaTTGAGCCGTGCCAATATCACGcgtttaaatagttt	No	Yes	20	ath-MIR171c,	ath-MIR171c	tgagcgcactatcggacatcaaatacgagatattggtgcggttcaatcagaaaaccgtactcttttgttttaaagatcggtttatttgaTTGAGCCGTGCCAATATCACGcgttta	0	ath-miR171b	TTGAGCCGTGCCAATATCACG	(((((((....(((...........)))((((((((..(((((((((((((((((((...(((((......))))).)))))).)))))))))))))..))))))))..)))))))........	-54.6	38.7	1.1
55	91	5'	ath-MIR171c-p5	AGATATTGGTGCGGTTCAATC	21	No	6	0	5	0	-12.39	Chr1	-	22930081	22930204	tgagcgcactatcggacatcaaatacgAGATATTGGTGCGGTTCAATCagaaaaccgtactcttttgttttaaagatcggtttatttgaTTGAGCCGTGCCAATATCACGcgtttaaatagttt	No	Yes	20	ath-MIR171c,	ath-MIR171c	tgagcgcactatcggacatcaaatacgagatattggtgcggttcaatcagaaaaccgtactcttttgttttaaagatcggtttatttgaTTGAGCCGTGCCAATATCACGcgttta	0	ath-MIR171c-p5	agatattggtgcggttcaatc	(((((((....(((...........)))((((((((..(((((((((((((((((((...(((((......))))).)))))).)))))))))))))..))))))))..)))))))........	-54.6	38.7	1.1
56	92		ath-miR172a	AGAATCTTGATGATGCTGCAT		Yes	12	17	10	19	0.86	Chr2	-	11942896	11943036	ggagccacggtcgttgTTGGCTGCTGTGGCATCATCAAGAttcacatctgttgatggacggtggtgattcactctccacaaagttctctatgaaaatgAGAATCTTGATGATGCTGCATcggcaatcaacgactattcttt				ath-MIR172a,	ath-MIR172a	tgctgtggcatcatcaagattcacatctgttgatggacggtggtgattcactctccacaaagttctctatgaaaatgAGAATCTTGATGATGCTGCATcggc	0	ath-MIR172a-p5	#NAME?	.(((....((((((((...((((.((..(((((((((((((((.(((...(((.((((..((((....))))..)))))))..(((.....))).))).)))))))))))))))..)).))))...))))))))...))).	-62.1	45.4	1
56	93	5'	ath-MIR172a-p5_3GT	TTTGCTGCTGTGGCATCATCAAGA	24	No	7	7	6	8	0.32	Chr2	-	11942896	11943036	ggagccacggtcgttgTTGGCTGCTGTGGCATCATCAAGAttcacatctgttgatggacggtggtgattcactctccacaaagttctctatgaaaatgAGAATCTTGATGATGCTGCATcggcaatcaacgactattcttt	No		12	ath-MIR172a,	ath-MIR172a	tgctgtggcatcatcaagattcacatctgttgatggacggtggtgattcactctccacaaagttctctatgaaaatgAGAATCTTGATGATGCTGCATcggc	0	ath-MIR172a-p5	#NAME?	.(((....((((((((...((((.((..(((((((((((((((.(((...(((.((((..((((....))))..)))))))..(((.....))).))).)))))))))))))))..)).))))...))))))))...))).	-62.1	45.4	1
57	94	3'	ath-miR172b	AGAATCTTGATGATGCTGCAT	21	Yes	12	17	10	19	0.86	Chr5	-	1188180	1188322	agctcatctgtcgttgtttgtaggcGCAGCACCATTAAGATTCACAtggaaattgataaataccctaaattagggttttgatatgtatatgAGAATCTTGATGATGCTGCATcaacaatcgacggctacaaatacctaaagct	No	Yes	5	ath-MIR172b,	ath-MIR172b	aggcGCAGCACCATTAAGATTCACatggaaattgataaataccctaaattagggttttgatatgtatatgAGAATCTTGATGATGCTGCATcaac	0	ath-miR172a	AGAATCTTGATGATGCTGCAT	.........(((((((.((((.(..((((((.(((((((((((.((((...((...((((.((((((...))))))))))..))...)))).))))))))))).))))))..).)))).))))))).................	-50.1	37.8	0.9
57	95	5'	ath-miR172b*_R+1	GCAGCACCATTAAGATTCACA	21	Yes	15	23	13	25	0.9	Chr5	-	1188180	1188322	agctcatctgtcgttgtttgtaggcGCAGCACCATTAAGATTCACAtggaaattgataaataccctaaattagggttttgatatgtatatgAGAATCTTGATGATGCTGCATcaacaatcgacggctacaaatacctaaagct	No	Yes	5	ath-MIR172b,	ath-MIR172b	aggcGCAGCACCATTAAGATTCACatggaaattgataaataccctaaattagggttttgatatgtatatgAGAATCTTGATGATGCTGCATcaac	0	ath-miR172b*	GCAGCACCATTAAGATTCAC	.........(((((((.((((.(..((((((.(((((((((((.((((...((...((((.((((((...))))))))))..))...)))).))))))))))).))))))..).)))).))))))).................	-50.1	37.8	0.9
58	96	3'	ath-miR172c	AGAATCTTGATGATGCTGCAG	21	Yes	29	53	26	59	1.19	Chr3	-	3599776	3599908	agctactgttcgctgttGGAGCATCATCAAGATTCACAaatcatcaagtattcgtgtaaataaacccatttatgattagatttttgatgtatgtatgAGAATCTTGATGATGCTGCAGctgcaatcagtggct	Yes	Yes	2	ath-MIR172c,	ath-MIR172c	agctactgttcgctgttggagcatcatcaagattcacaaatcatcaagtattcgtgtaaataaacccatttatgattagatttttgatgtatgtatgAGAATCTTGATGATGCTGCAGctgcaatcagtggct	1	ath-miR172c	AGAATCTTGATGATGCTGCAG	((((((((...((.((((.(((((((((((((((((((...(((((((...((..((((((......)))))).....))..)))))))..)))....)))))))))))))))).)))).))...))))))))	-55.4	36.8	1.1
59	97	5'	ath-MIR172c-p5	GGAGCATCATCAAGATTCACA	21	No	8	3	7	3	-1.1	Chr3	-	3599776	3599908	agctactgttcgctgttGGAGCATCATCAAGATTCACAaatcatcaagtattcgtgtaaataaacccatttatgattagatttttgatgtatgtatgAGAATCTTGATGATGCTGCAGctgcaatcagtggct	Yes	Yes	2	ath-MIR172c,	ath-MIR172c	agctactgttcgctgttggagcatcatcaagattcacaaatcatcaagtattcgtgtaaataaacccatttatgattagatttttgatgtatgtatgAGAATCTTGATGATGCTGCAGctgcaatcagtggct	1	ath-MIR172c-p5	ggagcatcatcaagattcaca	((((((((...((.((((.(((((((((((((((((((...(((((((...((..((((((......)))))).....))..)))))))..)))....)))))))))))))))).)))).))...))))))))	-55.4	36.8	1.1
60	98	3'	ath-miR172e	GGAATCTTGATGATGCTGCAT	21	Yes	14	18	13	20	0.68	Chr5	+	23988468	23988601	gccagtagtcgcagatGCAGCACCATTAAGATTCACAagagatgtggttccctttgctttcgcctctcgatccgcagaaaagggttccttatcgagtgGGAATCTTGATGATGCTGCATcagcaaatacatggc	No	Yes	2	ath-MIR172e,	ath-MIR172e	gtagtcgcagatGCAGCACCATTAAGATTCACaagagatgtggttccctttgctttcgcctctcgatccgcagaaaagggttccttatcgagtgGGAATCTTGATGATGCTGCATcagcaaatac	0	ath-miR172e	GGAATCTTGATGATGCTGCAT	(((((((...((.(((((((((.(((((((((((.((...(((..((..((((((((..(((.....)))...)))...)))))..))..)))...)).))))))))))).))))))))).))...))).))))	-59.5	48.5	0.9
60	99	5'	ath-miR172b*_R+1	GCAGCACCATTAAGATTCACA	21	No	15	23	13	25	0.9	Chr5	+	23988468	23988601	gccagtagtcgcagatGCAGCACCATTAAGATTCACAagagatgtggttccctttgctttcgcctctcgatccgcagaaaagggttccttatcgagtgGGAATCTTGATGATGCTGCATcagcaaatacatggc	No	Yes	2	ath-MIR172e,	ath-MIR172e	gtagtcgcagatGCAGCACCATTAAGATTCACaagagatgtggttccctttgctttcgcctctcgatccgcagaaaagggttccttatcgagtgGGAATCTTGATGATGCTGCATcagcaaatac	0	ath-miR172b*	GCAGCACCATTAAGATTCAC	(((((((...((.(((((((((.(((((((((((.((...(((..((..((((((((..(((.....)))...)))...)))))..))..)))...)).))))))))))).))))))))).))...))).))))	-59.5	48.5	0.9
61	100	3'	ath-miR172d	AGAATCTTGATGATGCTGCAG	21	Yes	29	53	26	59	1.19	Chr3	+	20587882	20588041	ttcagattctgaagttagtggcagtcattgtttgctattgcaacatcttcaagattcagaaatcagattctcttatgggttttcttttgagcctttattttttggtttgAGAATCTTGATGATGCTGCAGcggcaattaaatggcttacttatctagggt	No		2	ath-MIR172d,	ath-MIR172d	agtcattgtttgctattgcaacatcttcaagattcagaaatcagattctcttatgggttttcttttgagcctttattttttggtttgAGAATCTTGATGATGCTGCAGcggcaattaaatggct	0	ath-miR172c	AGAATCTTGATGATGCTGCAG	.....(..(((.....((((..(((((((..((((..(((((.((((.(((((((((..((((((((.........((((((......))))))......))))))))..))))))))).)))).)))))..))))...)))))))))))....)))..)	-53.5	36.2	0.9
62	101	5'	ath-miR2111a	TAATCTGCATCCTGAGGTTTA	21	Yes	3	7	3	7	1.43	Chr3	+	2854284	2854442	cgatgatgagtattggtgaggaccgggTAATCTGCATCCTGAGGTTTAaagcttaatttacgcaggaaatttgtatacgcatatacgtatgtgtattagtataccttttagtcctcgggatgcggatTACCTCGTTCTTACTTACAATACACGTActcg	Yes	Yes	4	ath-MIR2111a,	ath-MIR2111a	cgatgatgagtattggtgaggaccgggTAATCTGCATCCTGAGGTTTAaagcttaatttacgcaggaaatttgtatacgcatatacgtatgtgtattagtataccttttaGTCCTCGGGATGCGGATTACCtcgttcttacttacaatacacgtactcg	1	ath-miR2111a	TAATCTGCATCCTGAGGTTTA	(((..(((.((((((((((((((..(((((((((((((((((((..((((((.........)).........((((((..((((((....))))))..))))))..))))..)))))))))))))))))))..))))))))...)))))).)))..)))	-65.5	40.9	1
62	102	3'	ath-MIR2111a-p3_6ss6CG17AC20AC21TC24AG26GT	TACCTGGTTCTTACTTCCACCACGCTTA	28	No	1	0	1	0	-9.81	Chr3	+	2854284	2854442	cgatgatgagtattggtgaggaccgggTAATCTGCATCCTGAGGTTTAaagcttaatttacgcaggaaatttgtatacgcatatacgtatgtgtattagtataccttttagtcctcgggatgcggatTACCTCGTTCTTACTTACAATACACGTActcg	Yes	Yes	4	ath-MIR2111a,	ath-MIR2111a	cgatgatgagtattggtgaggaccgggTAATCTGCATCCTGAGGTTTAaagcttaatttacgcaggaaatttgtatacgcatatacgtatgtgtattagtataccttttaGTCCTCGGGATGCGGATTACCtcgttcttacttacaatacacgtactcg	1	ath-MIR2111a-p3	TACCtcgttcttacttacaatacacgta	(((..(((.((((((((((((((..(((((((((((((((((((..((((((.........)).........((((((..((((((....))))))..))))))..))))..)))))))))))))))))))..))))))))...)))))).)))..)))	-65.5	40.9	1
63	103	5'	ath-miR2111b	TAATCTGCATCCTGAGGTTTA	21	Yes	3	7	3	7	1.43	Chr5	+	400358	400524	caacaacacgaagaagaagatgaaggtacttgatgatgaacgggTAATCTGCATCCTGAGGTTTAaaaccaattaagcatatacatatgcgaatgtatagtttttaatcctcgggatacagtttacctcttccttactcaagaaaacacttagctttaacggttttg	Yes	Yes	4	ath-MIR2111b,	ath-MIR2111b	caacaacacgaagaagaagatgaaggtacttgatgatgaacgggTAATCTGCATCCTGAGGTTTAaaaccaattaagcatatacatatgcgaatgtatagtttttaATCCTCGGGATACAGTTTACCtcttccttactcaagaaaacacttagctttaacggttttg	1	ath-miR2111a	TAATCTGCATCCTGAGGTTTA	(((.(((.((..((((......(((((.((((((((.(((..(((((.(((.(((((((((.((((((........((.(((((((......))))))))))))))).))))))))).))).)))))..))).))).)))))...)).)))..))))..))))))))	-46.2	36.5	0.8
64	104	3'	ath-miR319a	TTGGACTGAAGGGAGCTCCCT	21	Yes	50580	74029	45330	82597	0.87	Chr4	+	12352934	12353149	gatgttttaggaatatatatgtagagagagcttccttgagtccattcacaggtcgtgatatgattcaatTAGCTTCCGACTCATTCATCCAaataccgagtcgccaaaattcaaactagactcgttaaatgaatgaatgatgcggtagacaaattggatcattgattctctttgaTTGGACTGAAGGGAGCTCCCTctctcttttgtattccaatt	No	Yes	2	ath-MIR319a,	ath-MIR319a	agagagagcttccttgagtccattcacaggtcgtgatatgattcaattagcttccgactcattcatccaaataccgagtcgccaaaattcaaactagactcgttaaatgaatgaatgatgcggtagacaaattggatcattgattctctttgaTTGGACTGAAGGGAGCTCCCTct	0	ath-miR319a	TTGGACTGAAGGGAGCTCCCT	.........((((((((.....((((.((((((((((.((((((.(((.(((.......(((((((((((..((.(((..((((((((.((..((.((((((................)))))).))..)).))))))))..))).))...)))))))))))......))).))).)))))).)))))))))).))))......))))))))....	-83.5	38.4	1
64	105	5'	ath-MIR319a-p5	TAGCTTCCGACTCATTCATCCA	22	No	53	56	48	62	0.4	Chr4	+	12352934	12353149	gatgttttaggaatatatatgtagagagagcttccttgagtccattcacaggtcgtgatatgattcaatTAGCTTCCGACTCATTCATCCAaataccgagtcgccaaaattcaaactagactcgttaaatgaatgaatgatgcggtagacaaattggatcattgattctctttgaTTGGACTGAAGGGAGCTCCCTctctcttttgtattccaatt	No	Yes	2	ath-MIR319a,	ath-MIR319a	agagagagcttccttgagtccattcacaggtcgtgatatgattcaattagcttccgactcattcatccaaataccgagtcgccaaaattcaaactagactcgttaaatgaatgaatgatgcggtagacaaattggatcattgattctctttgaTTGGACTGAAGGGAGCTCCCTct	0	ath-MIR319a-p5	tagcttccgactcattcatcca	.........((((((((.....((((.((((((((((.((((((.(((.(((.......(((((((((((..((.(((..((((((((.((..((.((((((................)))))).))..)).))))))))..))).))...)))))))))))......))).))).)))))).)))))))))).))))......))))))))....	-83.5	38.4	1
65	106	3'	ath-miR319b	TTGGACTGAAGGGAGCTCCCT		Yes	50580	74029	45330	82597	0.87	Chr5	-	16660461	16660676	tgttaatatgcttatagatgttgagttggtggaggaagaGAGCTTTCTTCGGTCCACTCatggagtaatatgtgagatttaattgactctcgactcattcatccaaataccaaatgaaagaatttgttctcatatggtaaatgaatgaatgatgcgagagacaaattgagtcttcacttctctatgcTTGGACTGAAGGGAGCTCCCTatttttat	No	Yes	6	ath-MIR319b,	ath-MIR319b	agagagctttcttcggtccactcatggagtaatatgtgagatttaattgactctcgactcattcatccaaataccaaatgaaagaatttgttctcatatggtaaatgaatgaatgatgcgagagacaaattgagtcttcacttctctatgcTTGGACTGAAGGGAGCTCCCT	0	ath-miR319a	TTGGACTGAAGGGAGCTCCCT	..(((((((........)))))))....((..((..((.(((((..((((((((((..(((((((......(((((((((((((..((((((..((((((((.((..(((((.((((..(((....))))))).)))))..)).))))))))..))))))...)))))))))).)))..)))))))..))))))))))..))))).))..))..))	-84.6	37	1.1
65	107	5'	ath-MIR319b-p5	GAGCTTTCTTCGGTCCACTC	20	No	0	18	0	20	14.29	Chr5	-	16660461	16660676	tgttaatatgcttatagatgttgagttggtggaggaagaGAGCTTTCTTCGGTCCACTCatggagtaatatgtgagatttaattgactctcgactcattcatccaaataccaaatgaaagaatttgttctcatatggtaaatgaatgaatgatgcgagagacaaattgagtcttcacttctctatgcTTGGACTGAAGGGAGCTCCCTatttttat	No	Yes	6	ath-MIR319b,	ath-MIR319b	agagagctttcttcggtccactcatggagtaatatgtgagatttaattgactctcgactcattcatccaaataccaaatgaaagaatttgttctcatatggtaaatgaatgaatgatgcgagagacaaattgagtcttcacttctctatgcTTGGACTGAAGGGAGCTCCCT	0	ath-MIR319b-p5	gagctttcttcggtccactc	..(((((((........)))))))....((..((..((.(((((..((((((((((..(((((((......(((((((((((((..((((((..((((((((.((..(((((.((((..(((....))))))).)))))..)).))))))))..))))))...)))))))))).)))..)))))))..))))))))))..))))).))..))..))	-84.6	37	1.1
66	108	3'	ath-miR319c_L+1R-1	TTTGGACTGAAGGGAGCTCCT	21	No	3392	2859	3040	3190	0.07	Chr2	+	17029676	17029932	atatatgaatcaagaccaaaatagatagatatagaaggagattctttcagtccagtcatggatagaaaaagaagagggtagaaatATCTGCCGACTCATCCATCCAaacactcgtggtagagaaacgataaatttaaaccgcagtgactgtgtgaatgatgcgggagatatttttgatccttctttatctgtgTTTGGACTGAAGGGAGCTCCTtctttttctacaaattttcatttttctcataatctgtttatat	No		3	ath-MIR319c,	ath-MIR319c	tagatatagaaggagattctttcagtccagtcatggatagaaaaagaagagggtagaaatatctgccgactcatccatccaaacactcgtggtagagaaacgataaatttaaaccgcagtgactgtgtgaatgatgcgggagatatttttgatccttctttatctgtgtTTGGACTGAAGGGAGCTCCTTctttttcta	0	ath-miR319c	TTGGACTGAAGGGAGCTCCTT	...(((((...((((..(((((...((((...((((((((.(((((((((((((..((..((((....((((((.(..(((((((((((.(((..((((.((..((..((((.(((((..(((.........)))..)))))))))..))..)).))))..))).)))))))))))..)))))))))))..))..))))))))))))).))))))))...))))...)))))..))))..)))))............	-90.5	35.4	1
66	109	5'	ath-MIR319c-p5	ATCTGCCGACTCATCCATCCA	21	No	42	27	38	30	-0.32	Chr2	+	17029676	17029932	atatatgaatcaagaccaaaatagatagatatagaaggagattctttcagtccagtcatggatagaaaaagaagagggtagaaatATCTGCCGACTCATCCATCCAaacactcgtggtagagaaacgataaatttaaaccgcagtgactgtgtgaatgatgcgggagatatttttgatccttctttatctgtgTTTGGACTGAAGGGAGCTCCTtctttttctacaaattttcatttttctcataatctgtttatat	No		3	ath-MIR319c,	ath-MIR319c	tagatatagaaggagattctttcagtccagtcatggatagaaaaagaagagggtagaaatatctgccgactcatccatccaaacactcgtggtagagaaacgataaatttaaaccgcagtgactgtgtgaatgatgcgggagatatttttgatccttctttatctgtgtTTGGACTGAAGGGAGCTCCTTctttttcta	0	ath-MIR319c-p5	atctgccgactcatccatcca	...(((((...((((..(((((...((((...((((((((.(((((((((((((..((..((((....((((((.(..(((((((((((.(((..((((.((..((..((((.(((((..(((.........)))..)))))))))..))..)).))))..))).)))))))))))..)))))))))))..))..))))))))))))).))))))))...))))...)))))..))))..)))))............	-90.5	35.4	1
67	110	5'	ath-miR390a	AAGCTCAGGAGGGATAGCGCC	21	Yes	323	473	289	527	0.86	Chr2	+	16061944	16062071	aaaaaacaaagtagagaagaatctgtaAAGCTCAGGAGGGATAGCGCCatgatgatcacattcgttatctattttttggCGCTATCCATCCTGAGTTTCAttggctcttcttactacaatgaaaaagg	No	Yes	8	ath-MIR390a,	ath-MIR390a	gtagagaagaatctgtaAAGCTCAGGAGGGATAGCGCCatgatgatcacattcgttatctattttttggcgctatccatcctgagtttcattggctcttcttactac	0	ath-miR390a	AAGCTCAGGAGGGATAGCGCC	..........((((((((((..(..(.((((((((((.(((((((((((((((((......)))))).........))))))))))).)))))))))).)..)..))))))..))))...........	-51.9	38.3	1.1
67	111	3'	ath-MIR390a-p3_1ss5AG	CGCTGTCCATCCTGAGTTTCA	21	No	58	91	52	102	0.97	Chr2	+	16061944	16062071	aaaaaacaaagtagagaagaatctgtaAAGCTCAGGAGGGATAGCGCCatgatgatcacattcgttatctattttttggCGCTATCCATCCTGAGTTTCAttggctcttcttactacaatgaaaaagg	No	Yes	8	ath-MIR390a,	ath-MIR390a	gtagagaagaatctgtaAAGCTCAGGAGGGATAGCGCCatgatgatcacattcgttatctattttttggcgctatccatcctgagtttcattggctcttcttactac	0	ath-MIR390a-p3	cgctatccatcctgagtttca	..........((((((((((..(..(.((((((((((.(((((((((((((((((......)))))).........))))))))))).)))))))))).)..)..))))))..))))...........	-51.9	38.3	1.1
68	112	5'	ath-miR390b	AAGCTCAGGAGGGATAGCGCC	21	Yes	323	473	289	527	0.86	Chr5	+	23636941	23637069	gtagtagagaaatagctataAAGCTCAGGAGGGATAGCGCCatggctcaccagtgctgtatgttttgtatatgcgtacatgtatatctgtTGGCGCTATCCATCCTGAGTTccatagcttcttcttgct	No	Yes	4	ath-MIR390b,	ath-MIR390b	gagaaatagctataAAGCTCAGGAGGGATAGCGCCatggctcaccagtgctgtatgttttgtatatgcgtacatgtatatctgttggcgctatccatcctgagttccatagcttcttctt	0	ath-miR390a	AAGCTCAGGAGGGATAGCGCC	..((((.((((..((((((..(((((((((.(((((((((((.((....)).(((((((((((.........))))))).))))......))))))))))).)))))))))..))))))..))))))))	-59.8	44.2	1
68	113	3'	ath-MIR390b-p3	TGGCGCTATCCATCCTGAGTT	21	No	0	2	0	2	11.12	Chr5	+	23636941	23637069	gtagtagagaaatagctataAAGCTCAGGAGGGATAGCGCCatggctcaccagtgctgtatgttttgtatatgcgtacatgtatatctgtTGGCGCTATCCATCCTGAGTTccatagcttcttcttgct	No	Yes	4	ath-MIR390b,	ath-MIR390b	gagaaatagctataAAGCTCAGGAGGGATAGCGCCatggctcaccagtgctgtatgttttgtatatgcgtacatgtatatctgttggcgctatccatcctgagttccatagcttcttctt	0	ath-MIR390b-p3	tggcgctatccatcctgagtt	..((((.((((..((((((..(((((((((.(((((((((((.((....)).(((((((((((.........))))))).))))......))))))))))).)))))))))..))))))..))))))))	-59.8	44.2	1
69	114	5'	ath-miR391	TTCGCAGGAGAGATAGCGCCA	21	Yes	6	11	5	12	1.19	Chr5	+	24293093	24293298	tagagtgattacacatacaagtggtcttgcttcttctatggttttaaaactgcaaataaagatttgcTTCGCAGGAGAGATAGCGCCAtcacctcttctaagaagttaactagtggtgACGGTATCTCTCCTACGTAGCaatccttatatatgcatcttaatacggagagatcaaggtatttcagttgttcaataatcaccctcta	Yes	Yes	1	ath-MIR391,	ath-MIR391	tagagtgattacacatacaagtggtcttgcttcttctatggttttaaaactgcaaataaagatttgcTTCGCAGGAGAGATAGCGCCAtcacctcttctaagaagttaactagtggtgacggtatctctcctacgtagcaatccttatatatgcatcttaatacggagagatcaaggtatttcagttgttcaataatcaccctcta	1	ath-miR391	TTCGCAGGAGAGATAGCGCCA	(((((((((((.....((((.((((((((.((((((....((.((((...((((.((((((..(((((.((.((((((((((.((.((((((..((((...)))).......)))))).)).)))))))))).)).)))))..))).))).))))..)))).))))))))..)))))....))).))))....)))))))..))))	-64.4	38.3	0.8
69	115	3'	ath-MIR391-p3	ACGGTATCTCTCCTACGTAGC	21	No	10	20	9	22	1.32	Chr5	+	24293093	24293298	tagagtgattacacatacaagtggtcttgcttcttctatggttttaaaactgcaaataaagatttgcTTCGCAGGAGAGATAGCGCCAtcacctcttctaagaagttaactagtggtgACGGTATCTCTCCTACGTAGCaatccttatatatgcatcttaatacggagagatcaaggtatttcagttgttcaataatcaccctcta	Yes	Yes	1	ath-MIR391,	ath-MIR391	tagagtgattacacatacaagtggtcttgcttcttctatggttttaaaactgcaaataaagatttgcTTCGCAGGAGAGATAGCGCCAtcacctcttctaagaagttaactagtggtgacggtatctctcctacgtagcaatccttatatatgcatcttaatacggagagatcaaggtatttcagttgttcaataatcaccctcta	1	ath-MIR391-p3	acggtatctctcctacgtagc	(((((((((((.....((((.((((((((.((((((....((.((((...((((.((((((..(((((.((.((((((((((.((.((((((..((((...)))).......)))))).)).)))))))))).)).)))))..))).))).))))..)))).))))))))..)))))....))).))))....)))))))..))))	-64.4	38.3	0.8
70	116	5'	ath-miR393a	TCCAAAGGGATCGCATTGATCC	22	Yes	10	7	9	8	-0.12	Chr2	+	16652094	16652240	agcaactagaggaaggaTCCAAAGGGATCGCATTGATCCtaattaaggtgaattctccccatattttctttataattggcaaataaatcacaaaaatttgcttggttttggatcatgctatctctttggattcatccttcggtagct	No		2	ath-MIR393a,	ath-MIR393a	agaggaaggaTCCAAAGGGATCGCATTGATCCtaattaaggtgaattctccccatattttctttataattggcaaataaatcacaaaaatttgcttggttttggatcatgctatctctttggattcatccttc	0	ath-miR393a	TCCAAAGGGATCGCATTGATCC	(((.((..(((((.((((((((((((((.((((.(((((......(((..((((.......(((((.((........)).))))).........))))..)))......))))))))).)))))))))))))).)))))..)).)))	-53.8	36.7	1
71	117	5'	ath-miR393b	TCCAAAGGGATCGCATTGATCC	22	Yes	10	7	9	8	-0.12	Chr3	+	20691647	20691806	agagaaaggaTCCAAAGGGATCGCATTGATCCtaattaagctgatttattccccaataattgttttttttttccttctcaatcgaaagatggaagaaaaacaaattccaaacattttgcttacttttccggatcatgcgatctctttggattcattcttt	Yes	Yes	3	ath-MIR393b,	ath-MIR393b	agagaaaggaTCCAAAGGGATCGCATTGATCCtaattaagctgatttattccccaataattgttttttttttccttctcaatcgaaagatggaagaaaaacaaattccaaacattttgcttacttttccggatcatgcgatctctttggattcattcttt	1	ath-miR393a	TCCAAAGGGATCGCATTGATCC	((((((.(((((((((((((((((((.(((((.((.(((((.((.....))........(((((((((..((((......(((....))))))))))))))))..............))))).))....)))))))))))))))))))))))).))))))	-56.9	33.8	1.1
72	118	5'	ath-miR394a	TTGGCATTCTGTCCACCTCC	20	Yes	137	138	122	153	0.33	Chr1	+	7058194	7058310	cttacagtcatctTTGGCATTCTGTCCACCTCCttctatacatatatgcatgtgtatatatatatgcgtttcgtgtgaaagaaggaggtgggtatactgccaatagagatctgttag	Yes	Yes	1	ath-MIR394a,	ath-MIR394a	cttacagtcatctTTGGCATTCTGTCCACCTCCttctatacatatatgcatgtgtatatatatatgcgtttcgtgtgaaagaaggaggtgggtatactgccaatagagatctgttag	1	ath-miR394a	TTGGCATTCTGTCCACCTCC	((.((((((.(((((((((...(..((((((((((((.(((((..((((((((((....))))))))))...)))))..))))))))))))..)...)))))).))))).)))).))	-53.1	39.3	1.2
73	119	5'	ath-miR394b	TTGGCATTCTGTCCACCTCC	20	Yes	137	138	122	153	0.33	Chr1	+	28568781	28568928	gatcatgcgggtttgacaaaagagtctcttacagagatctTTGGCATTCTGTCCACCTCCtctctctatatTTATGTGTAATAAGTGTACGTATCtacggtgtgtttcgtaagaggaggtgggcatactgccaatagagatctgttag	No	Yes	2	ath-MIR394b,	ath-MIR394b	cttacagagatctTTGGCATTCTGTCCACCTCCtctctctatatttatgtgtaataagtgtacgtatctacggtgtgtttcgtaagaggaggtgggcatactgccaatagagatctgttag	0	ath-miR394a	TTGGCATTCTGTCCACCTCC	..............(((......))).((.(((((..(((((((((...(((((((((((((....(((((((((.....)))))))))......(((((......))))).)))))))))))))...)))))).)))..))))).))	-55.2	42.6	0.9
73	120	3'	ath-MIR394b-p3_7ss2TC17TC18AT19CA20GA21TC22AT	TCATGTGTAATAAGTGCTAACTTC	24	No	1	0	1	0	-9.81	Chr1	+	28568781	28568928	gatcatgcgggtttgacaaaagagtctcttacagagatctTTGGCATTCTGTCCACCTCCtctctctatatTTATGTGTAATAAGTGTACGTATCtacggtgtgtttcgtaagaggaggtgggcatactgccaatagagatctgttag	No	Yes	2	ath-MIR394b,	ath-MIR394b	cttacagagatctTTGGCATTCTGTCCACCTCCtctctctatatttatgtgtaataagtgtacgtatctacggtgtgtttcgtaagaggaggtgggcatactgccaatagagatctgttag	0	ath-MIR394b-p3	ttatgtgtaataagtgtacgtatc	..............(((......))).((.(((((..(((((((((...(((((((((((((....(((((((((.....)))))))))......(((((......))))).)))))))))))))...)))))).)))..))))).))	-55.2	42.6	0.9
74	121	3'	ath-miR395a	CTGAAGTGTTTGGGGGAACTC	21	Yes	40	7	36	7	-2.28	Chr1	-	9363196	9363288	atgtctcctagaGTTCCTCTGAGCACTTCATTGgggatacaatttttctaaatgattatccaCTGAAGTGTTTGGGGGAACTCccggacccat	Yes	Yes	4	ath-MIR395a,	ath-MIR395a	atgtctcctagagttcctctgagcacttcattggggatacaatttttctaaatgattatccaCTGAAGTGTTTGGGGGAACTCccggacccat	1	ath-miR395a	CTGAAGTGTTTGGGGGAACTC	(((..(((..(((((((((..(((((((((.((((......((((....)))).....)))).)))))))))..)))))))))..)))..)))	-42.9	44.1	1
75	122	3'	ath-miR395d	CTGAAGTGTTTGGGGGAACTC	21	Yes	40	7	36	7	-2.28	Chr1	-	26269959	26270091	ataattcgactagatgtcctctagagttctcctgaacacttcattggaaatttgttattcagtaagctaacagttaattccaCTGAAGTGTTTGGGGGAACTCccgatgtcatttggtgatgccaagccatgt	No		2	ath-MIR395d,	ath-MIR395d	atgtcctctagagttctcctgaacacttcattggaaatttgttattcagtaagctaacagttaattccaCTGAAGTGTTTGGGGGAACTCccgatgtcat	0	ath-miR395a	CTGAAGTGTTTGGGGGAACTC	.....((.((((((((...((..(((((((((..(((((((((.(((((..((((((..........))))))....))))).)))))))))..)))))))))..))...)))))))))).............	-50.1	40.6	0.9
76	123	5'	ath-MIR395c-p5	GTTCCCTTTAACGCTTCATTG	21	No	5	3	4	3	-0.53	Chr1	+	9367053	9367179	atgacagagcaagaagaagaaagtcaaatgtccacatgaGTTCCCTTTAACGCTTCATTGttgaatactcaaagccacattggtttgtatataacaCTGAAGTGTTTGGGGGGACTCttggtgtcat	No		2	ath-MIR395c,	ath-MIR395c	atgtccacatgagttccctttaacgcttcattgttgaatactcaaagccacattggtttgtatataacaCTGAAGTGTTTGGGGGGACTCttggtgtcat	0	ath-MIR395c-p5	gttccctttaacgcttcattg	((((((.........((......)).........((.(((((((((..(((((((((.((((..((((...(((((.....)))))))))..)))).)))))))))..))))))))).)).))))))	-44.2	40.2	0.9
77	124	3'	ath-miR395c	CTGAAGTGTTTGGGGGAACTC	21	Yes	40	7	36	7	-2.28	Chr1	-	26272773	26272875	gtcggatgttttctagaGTTCCTCTGAGCACTTCATTGgagatacaattttttataaaatagttttctaCTGAAGTGTTTGGGGGAACTCccgggctgattcg	No	Yes	7	ath-MIR395e,	ath-MIR395e	atgttttctagagttcctctgagcacttcattggagatacaattttttataaaatagttttctaCTGAAGTGTTTGGGGGAACTCccgggctgat	0	ath-miR395a	CTGAAGTGTTTGGGGGAACTC	..(((((....(((.(((((((((..(((((((((.((((((.((.(((((....))))).)))))))).)))))))))..)))))))))..)))...)))))	-41.6	40.8	1
77	125	5'	ath-MIR395e-p5	GTTCCTCTGAGCACTTCATTG	21	No	3	2	2	2	-0.42	Chr1	-	26272773	26272875	gtcggatgttttctagaGTTCCTCTGAGCACTTCATTGgagatacaattttttataaaatagttttctaCTGAAGTGTTTGGGGGAACTCccgggctgattcg	No	Yes	7	ath-MIR395e,	ath-MIR395e	atgttttctagagttcctctgagcacttcattggagatacaattttttataaaatagttttctaCTGAAGTGTTTGGGGGAACTCccgggctgat	0	ath-MIR395e-p5	gttcctctgagcacttcattg	..(((((....(((.(((((((((..(((((((((.((((((.((.(((((....))))).)))))))).)))))))))..)))))))))..)))...)))))	-41.6	40.8	1
78	126	5'	ath-miR396a	TTCCACAGCTTTCTTGAACTG	21	Yes	102	99	91	110	0.27	Chr2	-	4142314	4142486	tctacatgaccctctctgtattcTTCCACAGCTTTCTTGAACTGcaaaacttcttcagatttttttttttttcttttgatatctcttacgcataaaatagtgattttcttcatatctctgctcgattgatttgcgGTTCAATAAAGCTGTGGGAAGatacagacagagtcaaa	No	Yes	14	ath-MIR396a,	ath-MIR396a	ctctgtattcTTCCACAGCTTTCTTGAACTGcaaaacttcttcagatttttttttttttcttttgatatctcttacgcataaaatagtgattttcttcatatctctgctcgattgatttgcggttcaataaagctgtgggaagatacagac	0	ath-miR396a	TTCCACAGCTTTCTTGAACTG	......((((.((.(((((((..((((((((((((.((((((((((((...((..((((............((....))....................((((......))))...))))...))....)))))))))))).))))))))))))..))))))).)).))))..	-58.2	34.7	1
78	127	3'	ath-MIR396a-p3	GTTCAATAAAGCTGTGGGAAG	21	No	4	17	4	19	2.4	Chr2	-	4142314	4142486	tctacatgaccctctctgtattcTTCCACAGCTTTCTTGAACTGcaaaacttcttcagatttttttttttttcttttgatatctcttacgcataaaatagtgattttcttcatatctctgctcgattgatttgcgGTTCAATAAAGCTGTGGGAAGatacagacagagtcaaa	No	Yes	14	ath-MIR396a,	ath-MIR396a	ctctgtattcTTCCACAGCTTTCTTGAACTGcaaaacttcttcagatttttttttttttcttttgatatctcttacgcataaaatagtgattttcttcatatctctgctcgattgatttgcggttcaataaagctgtgggaagatacagac	0	ath-MIR396a-p3	gttcaataaagctgtgggaag	......((((.((.(((((((..((((((((((((.((((((((((((...((..((((............((....))....................((((......))))...))))...))....)))))))))))).))))))))))))..))))))).)).))))..	-58.2	34.7	1
79	128	5'	ath-miR396b	TTCCACAGCTTTCTTGAACTT	21	Yes	290	154	260	171	-0.6	Chr5	+	13611777	13611932	gaaggagaagatgaagatcctggtcatacttTTCCACAGCTTTCTTGAACTTtctttttcatttccattgtttttttcttaaacaaaagtaagaagaaaaaaaactttaagattaagcattttggaaGCTCAAGAAAGCTGTGGGAAAacatgaca	No	Yes	11	ath-MIR396b,	ath-MIR396b	ggtcatacttTTCCACAGCTTTCTTGAACTTtctttttcatttccattgtttttttcttaaacaaaagtaagaagaaaaaaaactttaagattaagcattttggaagctcaagaaagctgtgggaaaacatgaca	0	ath-miR396b	TTCCACAGCTTTCTTGAACTT	..((((...........)))).(((((..(((((((((((((((((((.(((((................(((((((((((........)))))))))))....(((.......)))......))))).)))))))))))))))))))..))))).	-50.9	32.1	1
79	129	3'	ath-MIR396b-p3	GCTCAAGAAAGCTGTGGGAAA	21	No	0	5	0	6	12.45	Chr5	+	13611777	13611932	gaaggagaagatgaagatcctggtcatacttTTCCACAGCTTTCTTGAACTTtctttttcatttccattgtttttttcttaaacaaaagtaagaagaaaaaaaactttaagattaagcattttggaaGCTCAAGAAAGCTGTGGGAAAacatgaca	No	Yes	11	ath-MIR396b,	ath-MIR396b	ggtcatacttTTCCACAGCTTTCTTGAACTTtctttttcatttccattgtttttttcttaaacaaaagtaagaagaaaaaaaactttaagattaagcattttggaagctcaagaaagctgtgggaaaacatgaca	0	ath-MIR396b-p3	gctcaagaaagctgtgggaaa	..((((...........)))).(((((..(((((((((((((((((((.(((((................(((((((((((........)))))))))))....(((.......)))......))))).)))))))))))))))))))..))))).	-50.9	32.1	1
80	130	5'	ath-miR397b_R+1_1ss13TG	TCATTGAGTGCAGCGTTGATGT	22	No	2	1	1	1	-0.27	Chr4	-	7878643	7878768	cctgggtttgaatgaacaTCATTGAGTGCATCGTTGATGTaattttacttattttattccattgttgaattaattaaagaagtatatatcagcgttgcattcaattatgtttttctaattttcagg	No		2	ath-MIR397b,	ath-MIR397b	tgaatgaacaTCATTGAGTGCATCGTTGATGtaattttacttattttattccattgttgaattaattaaagaagtatatatcagcgttgcattcaattatgtttttcta	0	ath-miR397b	TCATTGAGTGCATCGTTGATG	((((((((.(((.((((((.((((((((((.((((((((((....(((((.(((((....((((......)))))))))))))))))))))))).)))))))))).))))))))).)))..)))))	-39.5	28.6	1.1
81	131	3'	ath-miR398a	TGTGTTCTCAGGTCACCCCTT	21	Yes	52	23	47	26	-0.86	Chr2	+	1040894	1041064	cagtgaaagcaaagtatggagaagaagagaagaacaacaggaggtgaaatttcaaaggagtggcatgtgaacacatatcctatggtttcttcaaatttccattgaaaccattgagtttTGTGTTCTCAGGTCACCCCTTtgaatctcccctgttccattttttcaccttac	No		3	ath-MIR398a,	ath-MIR398a	tgaaatttcaaaggagtggcatgtgaacacatatcctatggtttcttcaaatttccattgaaaccattgagtttTGTGTTCTCAGGTCACCCCTTtgaatctccc	0	ath-miR398a	TGTGTTCTCAGGTCACCCCTT	..((....))...........(((..(((((((..((((((.((.((...((((((((.(((((.((.(((((((..((..((((((((..............)))))))).))....))))))).)).))))).)))))))))).))))))))...)))))))..)))..	-58.7	39.8	0.9
82	132	3'	ath-miR398b	TGTGTTCTCAGGTCACCCCTG	21	Yes	26	12	23	13	-0.86	Chr5	+	4691013	4691145	tgaaggtagtggatctcgacagggttgatatgagaacacacgagtaatcaacggctgtaatgacgctacgtcattgttacagctctcgttttcaTGTGTTCTCAGGTCACCCCTGctgagctctttctctacc	No		3	ath-MIR398b,	ath-MIR398b	tggatctcgacagggttgatatgagaacacacgagtaatcaacggctgtaatgacgctacgtcattgttacagctctcgttttcaTGTGTTCTCAGGTCACCCCTGctgagctctt	0	ath-miR398b	TGTGTTCTCAGGTCACCCCTG	....(((((.(((.(((..(((((.(((..((((((((((.(((.(((....(((((((((((((...))))))...)))))))...)))))).))))))))))..))).)))))..))).)))....)))))	-55.9	47.4	0.9
83	133	3'	ath-miR398c	TGTGTTCTCAGGTCACCCCTG	21	Yes	26	12	23	13	-0.86	Chr5	+	4694694	4694808	tggatctcgacagggttgatatgagaacacacgagcaatcaacggctataacgacgctacgtcattgttacagctctcgtttcaTGTGTTCTCAGGTCACCCCTGctgagctctt	Yes	Yes	1	ath-MIR398c,	ath-MIR398c	tggatctcgacagggttgatatgagaacacacgagcaatcaacggctataacgacgctacgtcattgttacagctctcgtttcaTGTGTTCTCAGGTCACCCCTGctgagctctt	1	ath-miR398b	TGTGTTCTCAGGTCACCCCTG	.(((.(((..(((((.(((..((((((((((((((........((((.((((((((...))))...)))).))))))))).....)))))))))..))).)))))..))).))).	-45.4	48.7	0.8
84	134	5'	ath-MIR399a-p5_1ss4TC	GGGCAAGATCTCTATTGGCAGG	22	No	1	1	1	1	0.32	Chr1	+	10227050	10227214	catgtgagatggatcaaaggtggaaatgcattacaGGGTAAGATCTCTATTGGCAGGaaaccattacttagatctttgcatctctttatgcattgcttttaattagtgagttatcTGCCAAAGGAGATTTGCCCTGtaattcttctgcaccaacatattaatatg	No		5	ath-MIR399a,	ath-MIR399a	aaatgcattacagggtaagatctctattggcaggaaaccattacttagatctttgcatctctttatgcattgcttttaattagtgagttatcTGCCAAAGGAGATTTGCCCTGtaattcttct	0	ath-MIR399a-p5	gggtaagatctctattggcagg	(((((...(((........(..(((....(((((((((((.((((((..(((((((..((((((((.(((((....(((((......))))).....))))).))))).)))..)))))))..)))))))))))))))))..)))..).....)))....)))))	-58	37	1
85	135	5'	ath-MIR399b-p5_1ss13AT	TCCTTTACTTCCTAAT	16	No	1	0	1	0	-9.81	Chr1	-	23345377	23345511	tcactagttttagggcgcctctccattggcaggTCCTTTACTTCCAAATatacacatacatatatgaatatcgaaaatttccgatgatcgatttataaatgaccTGCCAAAGGAGAGTTGCCCTGaaactggttc	Yes	Yes	1	ath-MIR399b,	ath-MIR399b	tcactagttttagggcgcctctccattggcaggtcctttacttccaaatatacacatacatatatgaatatcgaaaatttccgatgatcgatttataaatgaccTGCCAAAGGAGAGTTGCCCTGaaactggttc	1	ath-MIR399b-p5	tcctttacttccaaat	..((((((((((((((..((((((.((((((((((.((((..............((((....))))..(((((........))))).........)))).)))))))))).))))))..))))))))))))))..	-59.6	40	1.1
85	136	3'	ath-miR399b	TGCCAAAGGAGAGTTGCCCTG	21	Yes	5	7	4	8	0.8	Chr1	-	23345377	23345511	tcactagttttagggcgcctctccattggcaggTCCTTTACTTCCAAATatacacatacatatatgaatatcgaaaatttccgatgatcgatttataaatgaccTGCCAAAGGAGAGTTGCCCTGaaactggttc	Yes	Yes	1	ath-MIR399b,	ath-MIR399b	tcactagttttagggcgcctctccattggcaggtcctttacttccaaatatacacatacatatatgaatatcgaaaatttccgatgatcgatttataaatgaccTGCCAAAGGAGAGTTGCCCTGaaactggttc	1	ath-miR399b	TGCCAAAGGAGAGTTGCCCTG	..((((((((((((((..((((((.((((((((((.((((..............((((....))))..(((((........))))).........)))).)))))))))).))))))..))))))))))))))..	-59.6	40	1.1
86	137	3'	ath-miR399c	TGCCAAAGGAGAGTTGCCCTG	21	Yes	5	7	4	8	0.8	Chr5	+	24962480	24962604	taagcggagcagtaatagggcatctttctattggcaggcgacttggctatttgtatcttttgtgttcttgactattggctatgtcactTGCCAAAGGAGAGTTGCCCTGtcactgcttccgctta	No		2	ath-MIR399c,	ath-MIR399c	ggagcagtaatagggcatctttctattggcaggcgacttggctatttgtatcttttgtgttcttgactattggctatgtcactTGCCAAAGGAGAGTTGCCCTGtcactgcttc	0	ath-miR399b	TGCCAAAGGAGAGTTGCCCTG	(((((((((((((.((((((((.(((((..((((((((.(((.((((((...((................))...)))))).))).))))))))..))))).)))))))).))))).))))))))	-65.9	45.6	1.2
87	138	3'	ath-miR399d	TGCCAAAGGAGATTTGCCCCG	21	Yes	4	0	4	0	-11.81	Chr2	-	14442956	14443091	gagagataatgtatggttggattactGGGCGAATACTCCTATGGCAGAtcgcattggctagatatgcaagtaaaatgcttctcTGCCAAAGGAGATTTGCCCCGcaattcatcccatgcaaaacaatatatctttc	No	Yes	6	ath-MIR399d,	ath-MIR399d	ggttggattactgggcgaatactcctatggcagatcgcattggctagatatgcaagtaaaatgcttctcTGCCAAAGGAGATTTGCCCCGcaattcatcc	0	ath-miR399d	TGCCAAAGGAGATTTGCCCCG	((((((((.(((((((.((((((...((((((((.(((((.(((((((..(((((.(((.........)))..)))))...))))))).)))))))))))))...))))))..)))))))........))))))))	-55.1	41.9	1
87	139	5'	ath-MIR399d-p5_1ss13CT	GGGCGAATACTCTTATGGCAGA	22	No	1	0	1	0	-9.81	Chr2	-	14442956	14443091	gagagataatgtatggttggattactGGGCGAATACTCCTATGGCAGAtcgcattggctagatatgcaagtaaaatgcttctcTGCCAAAGGAGATTTGCCCCGcaattcatcccatgcaaaacaatatatctttc	No	Yes	6	ath-MIR399d,	ath-MIR399d	ggttggattactgggcgaatactcctatggcagatcgcattggctagatatgcaagtaaaatgcttctcTGCCAAAGGAGATTTGCCCCGcaattcatcc	0	ath-MIR399d-p5	gggcgaatactcctatggcaga	((((((((.(((((((.((((((...((((((((.(((((.(((((((..(((((.(((.........)))..)))))...))))))).)))))))))))))...))))))..)))))))........))))))))	-55.1	41.9	1
88	140	3'	ath-miR399f	TGCCAAAGGAGATTTGCCCGG	21	Yes	11	1	9	1	-4.08	Chr2	+	14444997	14445114	atatgcattacagggcaagatcaccattggcagagatctattacttcattcttgcatcatatgcataaatgtttgtggtgagctctcTGCCAAAGGAGATTTGCCCGGtaattctctt	Yes	Yes	1	ath-MIR399f,	ath-MIR399f	atatgcattacagggcaagatcaccattggcagagatctattacttcattcttgcatcatatgcataaatgtttgtggtgagctctcTGCCAAAGGAGATTTGCCCGGtaattctctt	1	ath-miR399f	TGCCAAAGGAGATTTGCCCGG	......(((((.((((.(((((.((.((((((((((.(((..((..((((..(((((...)))))..))))...))..).)).)))))))))).)).))))))))).)))))......	-47.9	40.7	1
89	141	5'	ath-miR400	TATGAGAGTATTATAAGTCAC	21	Yes	8	4	7	4	-0.68	Chr1	+	11785936	11786050	tgaggattgttTATGAGAGTATTATAAGTCACtacatttggtaagcaaagtgttgtttctcaaacgaagtgacttatgataatctcatgaatggattttgcaactcttaaagaga	No		2	ath-MIR400,	ath-MIR400	tgaggattgttTATGAGAGTATTATAAGTCACtacatttggtaagcaaagtgttgtttctcaaacgaagtgacttatgataatctcatgaatggattttgca	0	ath-miR400	TATGAGAGTATTATAAGTCAC	......(..(((((((((.((((((((((((((...((((..((((((....))))))..))))...)))))))))))))).)))))))))..).........(((.....))).	-39.3	32.2	1.1
90	142	3'	ath-miR403	TTAGATTCACGCACAAACTCG	21	Yes	94	76	84	85	0.01	Chr2	+	19415052	19415188	ttgtcattagaagagtcgtattacatgTTTTGTGCTTGAATCTAATTCAAcaggctttatgtaagagattctttaacaattcctataatctttgttgttggaTTAGATTCACGCACAAACTCGtaatctgtcttttc	No	Yes	2	ath-MIR403,	ath-MIR403	ttgtcattagaagagtcgtattacatgttttgtgcttgaatctaattcaacaggctttatgtaagagattctttaacaattcctataatctttgttgttggaTTAGATTCACGCACAAACTCGtaatctgtcttt	0	ath-miR403	TTAGATTCACGCACAAACTCG	.........((((((.(..(((((..(.(((((((.((((((((((((((((.((.....)).(((((((................)))))))..)))))))))))))))).))))))))..)))))..).))))))	-41.1	32.1	0.9
90	143	5'	ath-MIR403-p5_4ss2TC18AG20TC22AG	TCTTGTGCTTGAATCTAGTCCGA	23	No	1	0	1	0	-9.81	Chr2	+	19415052	19415188	ttgtcattagaagagtcgtattacatgTTTTGTGCTTGAATCTAATTCAAcaggctttatgtaagagattctttaacaattcctataatctttgttgttggaTTAGATTCACGCACAAACTCGtaatctgtcttttc	No	Yes	2	ath-MIR403,	ath-MIR403	ttgtcattagaagagtcgtattacatgttttgtgcttgaatctaattcaacaggctttatgtaagagattctttaacaattcctataatctttgttgttggaTTAGATTCACGCACAAACTCGtaatctgtcttt	0	ath-MIR403-p5	ttttgtgcttgaatctaattcaa	.........((((((.(..(((((..(.(((((((.((((((((((((((((.((.....)).(((((((................)))))))..)))))))))))))))).))))))))..)))))..).))))))	-41.1	32.1	0.9
91	144	3'	ath-miR408	ATGCACTGCCTCTTCCCTGGC	21	Yes	899	1140	805	1272		Chr2	+	19319813	19320031	aaaggttagattggtattgcaatgaaagaagacaaagcggtaatgagagagagACAGGGAACAAGCAGAGCATGgattgagtttactaaaacattaaacgactctgttttgtctctacccATGCACTGCCTCTTCCCTGGCtccctctttttttctctatatttctctctctcctttcatttcacagctttcaatggaattttattgctactgctaacg	No	Yes	2	ath-MIR408,	ath-MIR408	aaggttagattggtattgcaatgaaagaagacaaagcggtaatgagagagagacagggaacaagcagagcatggattgagtttactaaaacattaaacgactctgttttgtctctacccATGCACTGCCTCTTCCCTGGCtccctctttttttctctatatttctctctctcctttcatttcacagctttcaatggaattttattgctactgctaacg	0	ath-miR408	ATGCACTGCCTCTTCCCTGGC	....(((((...((((..(((((((((......(((((.((((((((((((((((((((((...((((.((((((...(((...((.((((((...........)))))))))))...)))))).))))...)))))))..........................))))))))...)))))..)).)))))........))))))))))))).))))).	-63.4	39.7	0.7
91	145	5'	ath-MIR408-p5	ACAGGGAACAAGCAGAGCATG	21	No	44	105	39	117	1.57	Chr2	+	19319813	19320031	aaaggttagattggtattgcaatgaaagaagacaaagcggtaatgagagagagACAGGGAACAAGCAGAGCATGgattgagtttactaaaacattaaacgactctgttttgtctctacccATGCACTGCCTCTTCCCTGGCtccctctttttttctctatatttctctctctcctttcatttcacagctttcaatggaattttattgctactgctaacg	No	Yes	2	ath-MIR408,	ath-MIR408	aaggttagattggtattgcaatgaaagaagacaaagcggtaatgagagagagacagggaacaagcagagcatggattgagtttactaaaacattaaacgactctgttttgtctctacccATGCACTGCCTCTTCCCTGGCtccctctttttttctctatatttctctctctcctttcatttcacagctttcaatggaattttattgctactgctaacg	0	ath-MIR408-p5	acagggaacaagcagagcatg	....(((((...((((..(((((((((......(((((.((((((((((((((((((((((...((((.((((((...(((...((.((((((...........)))))))))))...)))))).))))...)))))))..........................))))))))...)))))..)).)))))........))))))))))))).))))).	-63.4	39.7	0.7
92	146	5'	ath-MIR414-p5	TCATCATCATCGTCATCATCA	21	No	2	2	2	2	0.32	Chr1	-	25137456	25137563	tcatcattatcatcatcatcatattcatctTCATCATCATCGTCATCATCAtcatcatcatcgtatgagaagatagagaagagtgagagtatgagatttgagttgaga	Yes	Yes	1	ath-MIR414,	ath-MIR414	tcatcattatcatcatcatcatatTCATCTTCATCATCATCGTCAtcatcatcatcatcatcgtatgagaagatagagaagagtgagagtatgagatttgagttgaga	1	ath-MIR414-p5	TCATCATCATCGTCAtcatca	...(((...(((..(((.((((((((.(((((.(((((.((.((((..................)))))).))).)))))))....))))))))))).)))..)))..	-21.7	34.3	0.6
93	147	5'	ath-MIR5641-p5	TCTATCATCTTCTTC	15	No	2	0	2	0	-10.81	Chr5	+	9022836	9023326	acgaaacaataaaatccccaattcaattttgaaatccctaatTCTATCATCTTCTTCactcttcttccatagctaattgaaatcccaaattcttctatcttccatatcttcttctatcattttctttaagtttgatttcgaaatctctaattttatcatcttcttccattgtttgatttcgaaatcctaattcttccatcttcatccatctttctagctccgtcgattaccaagtatctcctccatgtgaatatacttataccaaaagtggtccacgtgaggaagaatcttcacagctcaatcccaaacgttcctcgcatggttgacgtctttgttccatagcttcattaagcaaccatggatgataaaagatgatatgaaagctatggaagtttgatt…	Yes		1	ath-MIR5641,	ath-MIR5641	acgaaacaataaaatccccaattcaattttgaaatccctaattctatcatcttcttcactcttcttccatagctaattgaaatcccaaattcttctatcttccatatcttcttctatcattttctttaagtttgatttcgaaatctctaattttatcatcttcttccattgtttgatttcgaaatcctaattcttccatcttcatccatctttctagctccgtcgattaccaagtatctcctccatgtgaatatacttataccaaaagtggtccacgtgaggaagaatcttcacagctcaatcccaaacgttcctcgcatggttgacgtctttgttccatagcttcattaagcaaccatggatgataaaagatgatatgaaagctatggaagtttgatt…	1	ath-MIR5641-p5	tctatcatcttcttc	..((((((..(((((((((((((((((((((((((((((((((((((((((((((((..(((((...((........)).((((((.(((((.(((((((((...(((..(((((((..(((((....((((.((((((((((((.............................))))))))))))..))))....(((((((((((((...........((((((................((((((((..........((((....))))....(((((((....)))))))....................)))))))))))))).............((((....))))....))))))))....)))))....)))))..)))))))...))).…	-178.7	34.4	1.1
94	148	5'	ath-miR824	TAGACCATTTGTGAGAAGGGA	21	Yes	18	25	16	28	0.79	Chr4	+	12625094	12625782	tatcaccatttgtacttgagttgtctctcatgtcTAGACCATTTGTGAGAAGGGAgtttttgtttacaccaataccccccagtctctaaatttgtaagaagtattatgctcaattaaggaacatagctagttcgacataccatactaccctttttaaaactatcctatatgtttgatgctagcatagcgtaattttgtgttctcatggtgcagcagggttagtttattgtgtacctctagatatatattctcttgctgcgtagggttcccaagctgccaaaaacttttaaaaattagtgatctgttccccaaacccccattcaataagaaaggtctacctgtagctcacagtcacagctattagagctgtccttgcttctttgggtttactgttttagt…	Yes		3	ath-MIR824,	ath-MIR824	tatcaccatttgtacttgagttgtctctcatgtcTAGACCATTTGTGAGAAGGGAgtttttgtttacaccaataccccccagtctctaaatttgtaagaagtattatgctcaattaaggaacatagctagttcgacataccatactaccctttttaaaactatcctatatgtttgatgctagcatagcgtaattttgtgttctcatggtgcagcagggttagtttattgtgtacctctagatatatattctcttgctgcgtagggttcccaagctgccaaaaacttttaaaaattagtgatctgttccccaaacccccattcaataagaaaggtctacctgtagctcacagtcacagctattagagctgtccttgcttctttgggtttactgttttagt…	1	ath-miR824	TAGACCATTTGTGAGAAGGGA	.(((((((.((((.(((((((..((((.((..((((((((((..(((((((((((((..........(((((....(((((.(((((((.((((.....((((((..((((((..((((......((((((((((.((((..(((((...(((((((((......((((......((((((...)))))).....))))......((((((((((((...((..(((.((((........)))))))..))))))))))...((....)).....)))).....))))))))).))))).......................((((((((((((.....((((((((......((((((.....)))))).(((((((((..((((..((((.......…	-194.2	37.3	0.8
94	149	3'	ath-MIR824-p3	CCTTCTCATCGATGGTCTAGA	21	No	23	33	21	37	0.84	Chr4	+	12625094	12625782	tatcaccatttgtacttgagttgtctctcatgtcTAGACCATTTGTGAGAAGGGAgtttttgtttacaccaataccccccagtctctaaatttgtaagaagtattatgctcaattaaggaacatagctagttcgacataccatactaccctttttaaaactatcctatatgtttgatgctagcatagcgtaattttgtgttctcatggtgcagcagggttagtttattgtgtacctctagatatatattctcttgctgcgtagggttcccaagctgccaaaaacttttaaaaattagtgatctgttccccaaacccccattcaataagaaaggtctacctgtagctcacagtcacagctattagagctgtccttgcttctttgggtttactgttttagt…	Yes		3	ath-MIR824,	ath-MIR824	tatcaccatttgtacttgagttgtctctcatgtcTAGACCATTTGTGAGAAGGGAgtttttgtttacaccaataccccccagtctctaaatttgtaagaagtattatgctcaattaaggaacatagctagttcgacataccatactaccctttttaaaactatcctatatgtttgatgctagcatagcgtaattttgtgttctcatggtgcagcagggttagtttattgtgtacctctagatatatattctcttgctgcgtagggttcccaagctgccaaaaacttttaaaaattagtgatctgttccccaaacccccattcaataagaaaggtctacctgtagctcacagtcacagctattagagctgtccttgcttctttgggtttactgttttagt…	1	ath-MIR824-p3	ccttctcatcgatggtctaga	.(((((((.((((.(((((((..((((.((..((((((((((..(((((((((((((..........(((((....(((((.(((((((.((((.....((((((..((((((..((((......((((((((((.((((..(((((...(((((((((......((((......((((((...)))))).....))))......((((((((((((...((..(((.((((........)))))))..))))))))))...((....)).....)))).....))))))))).))))).......................((((((((((((.....((((((((......((((((.....)))))).(((((((((..((((..((((.......…	-194.2	37.3	0.8
95	150	5'	ath-miR828	TCTTGCTTAAATGAGTATTCCA	22	Yes	3	2	3	2	-0.27	Chr4	+	13846971	13847162	gtgacaaagtcacaaaagtgataaactctcctttccactttctaatgttTCTTGCTTAAATGAGTATTCCAtgtaaaaatgattcactcactcgtatgggtgggttgggttttctcttcatgagatgctcatttgagcaagcaatgtttggaagtgggactatttaatatcatgtatgagttttatcttttg	No		2	ath-MIR828,	ath-MIR828	gtgacaaagtcacaaaagtgataaactctcctttccactttctaatgttTCTTGCTTAAATGAGTATTCCAtgtaaaaatgattcactcactcgtatgggtgggttgggttttctcttcatgagatgctcatttgagcaagcaatgtttggaagtgggactatttaatatcatgtatgagttttatctttt	0	ath-miR828	TCTTGCTTAAATGAGTATTCCA	(((((...)))))......(((((((((....((((((((((.((..((.(((((((((((((((((..((((.......((..(((((((((....))))))).))..)).......))))..))))))))))))))))).))..)).)))))))))).......((((...)))))))))).))).....	-70.7	35.4	1
96	151	3'	ath-MIR841-p3_1ss3TA	TGATTATTTCAATTT	15	No	1	0	1	0	-9.81	Chr4	-	7885251	7885462	gcaccaacactactatgtgcagaaactctgttcttaagttgcttgtgaatacgagccacttgaaactgaaaGAAACAAAGAAACAATATCAGTATaaaattttatcaaattatactacaaaaaatgaaatttcttTGTTTATTTCAATTTctagtgggtcgtattcacatgcaactcaagactagagtatctacaacatggtcgacttggtg	Yes	Yes	2	ath-MIR841,	ath-MIR841	gcaccaacactactatgtgcagaaactctgttcttaagttgcttgtgaaTACGAGCCACTTGAAACTGAAagaaacaaagaaacaatatcagtataaaattttatcaaattatactacaaaaaatgaaatttctttgtttatttCAATTTCTAGTGGGTCGTATTcacatgcaactcaagactagagtatctacaacatggtcgacttggtg	1	ath-MIR841-p3	tgtttatttCAATTT	.((((((....(((((((..(((.(((((..((((.((((((.(((((((((((.(((((.((((.(((((.(((((((((((.......(((((((............))))))).((.....))...))))))))))).))))).)))).))))).))))))))))).)))))).))))..))))).)))...)))))))....))))))	-84.4	33	1.2
96	152	5'	ath-MIR841-p5_7ss16TC19CT20AG21GA22TA23AG24TA	GAAACAAAGAAACAACATTGAAGA	24	No	1	0	1	0	-9.81	Chr4	-	7885251	7885462	gcaccaacactactatgtgcagaaactctgttcttaagttgcttgtgaatacgagccacttgaaactgaaaGAAACAAAGAAACAATATCAGTATaaaattttatcaaattatactacaaaaaatgaaatttcttTGTTTATTTCAATTTctagtgggtcgtattcacatgcaactcaagactagagtatctacaacatggtcgacttggtg	Yes	Yes	2	ath-MIR841,	ath-MIR841	gcaccaacactactatgtgcagaaactctgttcttaagttgcttgtgaaTACGAGCCACTTGAAACTGAAagaaacaaagaaacaatatcagtataaaattttatcaaattatactacaaaaaatgaaatttctttgtttatttCAATTTCTAGTGGGTCGTATTcacatgcaactcaagactagagtatctacaacatggtcgacttggtg	1	ath-MIR841-p5	gaaacaaagaaacaatatcagtat	.((((((....(((((((..(((.(((((..((((.((((((.(((((((((((.(((((.((((.(((((.(((((((((((.......(((((((............))))))).((.....))...))))))))))).))))).)))).))))).))))))))))).)))))).))))..))))).)))...)))))))....))))))	-84.4	33	1.2
97	153	3'	ath-miR845a	CGGCTCTGATACCAATTGATG	21	Yes	135	48	121	53		Chr4	-	12217406	12217568	agataagggattgcacgatttctcaatagttccgtcgctgcgtttccatcacgtcgattgctgtcagagccacgcctatgaagaatttgtgCGGCTCTGATACCAATTGATGctatggaaacatcgatattgcctgattccgtgtttccttttaccttgttgt	Yes	Yes	1	ath-MIR845a,	ath-MIR845a	agataagggattgcacgatttctcaatagttccgtcgctgcgtttccatcacgtcgattgctgtcagagccacgcctatgaagaatttgtgCGGCTCTGATACCAATTGATGctatggaaacatcgatattgcctgattccgtgtttccttttaccttgttgt	1	ath-miR845a	CGGCTCTGATACCAATTGATG	....((((((..(((((.....(((...((...((((....((((((((..(((((((((.((((((((((.(((..((.....))..))).)))))))))).)))))))))..))))))))..))))...)).)))...))))).))))))...........	-58.3	44.8	0.8
98	154	5'	ath-miR858	TTTCGTTGTCTGTTCGACCTT	21	Yes	1602	1246	1435	1390	-0.05	Chr1	-	26773539	26773725	ctcatctttgTTTCGTTGTCTGTTCGACCTTggtctcgatctctcctcaaaaccctaatacgcgctttatcgtttatttcattcatccatccttcttatgatcatcataaactaacgTACATGGTTTATCGGTTTGTTATtgatggggattggggtagatagacgatcgaaacttttgatttctgag	Yes	Yes	1	ath-MIR858,	ath-MIR858	ctcatctttgTTTCGTTGTCTGTTCGACCTTggtctcgatctctcctcaaaaccctaatacgcgctttatcgtttatttcattcatccatccttcttatgatcatcataaactaacgtacatggtttatcggtttgttattgatggggattggggtagatagacgatcgaaacttttgatttctgag	1	ath-miR858	TTTCGTTGTCTGTTCGACCTT	((((((...(((((((((((((((..((((..(((((.(((........(((((..((((..((......))..))))........((((.....(((((.....)))))((....))..))))......)))))......))).)))))..)))).))))))))).))))))....))....))))	-49.2	39	0.7
98	155	3'	ath-MIR858-p3_5ss15GA18TA19GA20TG23TG	TACATGGTTTATCGATTAAGTAG	23	No	3	0	3	0	-11.39	Chr1	-	26773539	26773725	ctcatctttgTTTCGTTGTCTGTTCGACCTTggtctcgatctctcctcaaaaccctaatacgcgctttatcgtttatttcattcatccatccttcttatgatcatcataaactaacgTACATGGTTTATCGGTTTGTTATtgatggggattggggtagatagacgatcgaaacttttgatttctgag	Yes	Yes	1	ath-MIR858,	ath-MIR858	ctcatctttgTTTCGTTGTCTGTTCGACCTTggtctcgatctctcctcaaaaccctaatacgcgctttatcgtttatttcattcatccatccttcttatgatcatcataaactaacgtacatggtttatcggtttgttattgatggggattggggtagatagacgatcgaaacttttgatttctgag	1	ath-MIR858-p3	tacatggtttatcggtttgttat	((((((...(((((((((((((((..((((..(((((.(((........(((((..((((..((......))..))))........((((.....(((((.....)))))((....))..))))......)))))......))).)))))..)))).))))))))).))))))....))....))))	-49.2	39	0.7
99	156	3'	ath-miR858b	TTCGTTGTCTGTTCGACCTTG	21	Yes	38	39	34	43	0.35	Chr1	+	26772633	26772935	cctacccgaagggttttggagagtagacaaagagacaaacatagaggtgtgagtttggtttggttttgggttttggggggttggtagtgtttgaggtccatatgcctcgatcttccgcttctattaattaatttTCTCTATTAGAAATATTATCTAATTATTCCACtccatcgaaccatgcacatatataatgatatgtataagcccatcaaagtttttgaattcagtgcaaacacttgtcaaaggagcagtcccgatctggttccatcttatcTTCGTTGTCTGTTCGACCTTGgctttggc	Yes		1	ath-MIR858b,	ath-MIR858b	cctacccgaagggttttggagagtagacaaagagacaaacatagaggtgtgagtttggtttggttttgggttttggggggttggtagtgtttgaggtccatatgcctcgatcttccgcttctattaattaattttctctattagaaatattatctaattattccactccatcgaaccatgcacatatataatgatatgtataagcccatcaaagtttttgaattcagtgcaaacacttgtcaaaggagcagtcccgatctggttccatcttatcTTCGTTGTCTGTTCGACCTTGgctttggc	1	ath-miR858b	TTCGTTGTCTGTTCGACCTTG	.....((((((......((.((..((((((.((((.........((((((.....(((((((((..((((.....((..((.((.((...(((((((......))))))).)).))))..)).................((((((.......))))))...))))....))))))))).((((.((((((......))))))......(((((...))))).....))))..))))))......(((((((.......)).)))))......))))..))))))..))..))....)))))).	-70.3	40.3	0.6
99	157	5'	ath-MIR858b-p5_R+1_11ss6AG17T-20CA22AT23AC24TC25TC26AC28TA30CA32CT	TCTCTGTTAGAAATATATATTCCCCTACAATC	32	No	3	0	3	0	-11.39	Chr1	+	26772633	26772935	cctacccgaagggttttggagagtagacaaagagacaaacatagaggtgtgagtttggtttggttttgggttttggggggttggtagtgtttgaggtccatatgcctcgatcttccgcttctattaattaatttTCTCTATTAGAAATATTATCTAATTATTCCACtccatcgaaccatgcacatatataatgatatgtataagcccatcaaagtttttgaattcagtgcaaacacttgtcaaaggagcagtcccgatctggttccatcttatcTTCGTTGTCTGTTCGACCTTGgctttggc	Yes		1	ath-MIR858b,	ath-MIR858b	cctacccgaagggttttggagagtagacaaagagacaaacatagaggtgtgagtttggtttggttttgggttttggggggttggtagtgtttgaggtccatatgcctcgatcttccgcttctattaattaattttctctattagaaatattatctaattattccactccatcgaaccatgcacatatataatgatatgtataagcccatcaaagtttttgaattcagtgcaaacacttgtcaaaggagcagtcccgatctggttccatcttatcTTCGTTGTCTGTTCGACCTTGgctttggc	1	ath-MIR858b-p5	tctctattagaaatattatctaattattccac	.....((((((......((.((..((((((.((((.........((((((.....(((((((((..((((.....((..((.((.((...(((((((......))))))).)).))))..)).................((((((.......))))))...))))....))))))))).((((.((((((......))))))......(((((...))))).....))))..))))))......(((((((.......)).)))))......))))..))))))..))..))....)))))).	-70.3	40.3	0.6
a, Ref_Data	Refer to the report group 1a
b, miR_name	is the name of detected miRNA sequence
	L-n means the miRNA_seq (detected) is n base less than known rep_miRSeq in the left side;
	R-n means the miRNA_seq (detected) is n base less than known rep_miRSeq in the right side;
	L+n means the miRNA_seq (detected) is n base more than known rep_miRSeq in the left side;
	R+n means the miRNA_seq (detected) is n base more than known rep_miRSeq in the right side;
	2ss5TC13TA means 2 substitutin (ss), which are T->C at position 5 and T->A at position 13
	if there is no matching annotation, the miRNA_seq (detected) is exactly same as known rep_miRSeq.
c,Genomic ID	Genomic locations of pre-miRNA are based on arabidopsis genome：ftp://ftp.arabidopsis.org/Sequences/whole chromosomes/

## Sheet: Table S6
TableS6. Profile of novel microRNAs originating from other plant pre-miRNAs (miRbase 18.0) that can be mapped to Arabidopsis thaliana Genome.
Pre-miRNA Index	miR_Index	miR_type	miR_name	miR_seq	len	Sequence in miRBase	raw_MF	raw_CMS	norm_MF	norm_CMS	Log2 (CMS/MF)	genomeID	strand	start	end	genome_seq	#mir	mirIDs,	rep_mirID	rep_mirSeq	rep_miRID	rep_miRSeq	SS	dG	CG%	MFEI
1	1	3'	pta-MIR1310-p3	CTATTCTCAAACTTTAAATAGGT	23	No	42	17	38	19	-0.99	Chr2	+	7155	7205	aggcattgggggcgcaacgccctcgacCTATTCTCAAACTTTAAATAGGTa	1	pta-MIR1310,	pta-MIR1310	aGGCATCGGGGGCGTAACGCCCCTcgacctattctcaaactttaaataggtaagagggtgcggctgctccattgagccgc	pta-MIR1310-p3	ctattctcaaactttaaataggt	.......(((((((...))))))).(((((((...........))))))).	-16.7	49	0.7
2	2	3'	peu-MIR2916-p3	TCTCAACCATAAACGATGCCGACC	24	No	583	300	523	335	-0.64	Chr2	+	4691	4780	tgggggctcgaagacgatcagataccgtcctaGTCTCAACCATAAACGATGCCGACCagggatcagcggatgttgcttataggactccgc	1	peu-MIR2916,	peu-MIR2916	TGGGGACTCGAAGACGATCATATaccatcctagtctcaaccataaacgatgccgaccagggattggcggatgttgcttctaggagtccgcca	peu-MIR2916-p3	tctcaaccataaacgatgccgacc	..((((((....((((.........))))..))))))..........(((.((.....)).))).(((((.(((........))))))))	-23.9	54.4	0.5
2	3	5'	peu-MIR2916-p5	GTCTCAACCATAAACGATGCCGAC	24	No	353	204	316	228	-0.48	Chr2	+	4691	4780	tgggggctcgaagacgatcagataccgtcctaGTCTCAACCATAAACGATGCCGACCagggatcagcggatgttgcttataggactccgc	1	peu-MIR2916,	peu-MIR2916	TGGGGACTCGAAGACGATCATATaccatcctagtctcaaccataaacgatgccgaccagggattggcggatgttgcttctaggagtccgcca	peu-MIR2916-p5	gtctcaaccataaacgatgccgac	..((((((....((((.........))))..))))))..........(((.((.....)).))).(((((.(((........))))))))	-23.9	54.4	0.5
3	4	5'	gma-miR4995_L+3R+1	CATAGGCAGTGGCTTGGTTAAGGGA	25	Yes	22	14	20	16	-0.34	chloroplast	+	105286	105358	actCATAGGCAGTGGCTTGGTTAAGGGAacccaccggagccgtagcgaaagcgagtcttcatagggcaattgt	1	gma-MIR4995,	gma-MIR4995	taaaactcatAGGCAGTGGCTTGGTTAAGGGaagccactggagccgtagtaaaagcaagtcttcaccgggcaattgtttatggacccgaa	gma-miR4995	AGGCAGTGGCTTGGTTAAGGG	.(((..((((...((((((((...((....))))).)))))...((....))..)))).....))).......	-20.7	53.4	0.5
4	5	5'	rgl-miR5139_L-1	AACCTGGCTCTGATACCA	18	Yes	41	28	37	31	-0.23	Chr4	+	6369683	6369828	agttatatcaaAACCTGGCTCTGATACCAagaggaattgatgatctttattcatgaaaagagagaactatatatagatatacaacgatatgtcgaagacgaaatttttatctcaatatggggttattagaccaactttgggtggca	1	rgl-MIR5139,	rgl-MIR5139	agttatatcaAAACCTGGCTCTGATACCAagaggaattgatgatctttattcatgaaaagagagaactatatatagatatacaacgatatgtcgaagacgaaatttttatctcaatatggggttattagaccaactttgggtggca	rgl-miR5139	AAACCTGGCTCTGATACCA	.(..((....(((..(((.(((((((((........((.((((.......)))).))..((((............((((((......))))))................)))).......)).))))))))))..)))..))..).	-23.6	33.6	0.5
a, Ref_Data	Refer to the report group 1b
b, miR_name	is the name of detected miRNA sequence
	L-n means the miRNA_seq (detected) is n base less than known rep_miRSeq in the left side;
	R-n means the miRNA_seq (detected) is n base less than known rep_miRSeq in the right side;
	L+n means the miRNA_seq (detected) is n base more than known rep_miRSeq in the left side;
	R+n means the miRNA_seq (detected) is n base more than known rep_miRSeq in the right side;
	2ss5TC13TA means 2 substitutin (ss), which are T->C at position 5 and T->A at position 13
	if there is no matching annotation, the miRNA_seq (detected) is exactly same as known rep_miRSeq.
c,Genomic ID	Genomic locations of pre-miRNA are based on arabidopsis genome：ftp://ftp.arabidopsis.org/Sequences/whole chromosomes/

## Sheet: Table S7
Table S7. Profile of novel microRNAs originating from pre-miRNAs that cannot be mapped to Arabidopsis thaliana genome, but the novel microRNAs were mapped to the genome and the extended sequences at the mapped positions of the genome potentially form hairpins.
Pre-miRNA Index	Index	miR_type	miR_name	miR_seq	len	Sequence in miRBase	raw_MF	raw_CMS	norm_MF	norm_CMS	Log2 (CMS/MF)	genomeID	strand	start	end	genome_seq	#mir	mirIDs,	rep_mirID	rep_mirSeq	rep_miRID	rep_miRSeq	SS	dG	CG%	MFEI
1	1	3'	gma-miR166a-3p_1ss21CT	TCGGACCAGGCTTCATTCCCT	21	Yes	18	2	16	2	-3.09	Chr2	+	19176121	19176381	tttgaggggactgttgtctggctcgaggactctggctcgctctattcatgttggatctctttcgatctaacaatcgaattgaaccttcagatttcagatttgattagggttttagcgtctTCGGACCAGGCTTCATTCCCCccaattg	48	gma-MIR166e,gma-MIR166e,gma-MIR166i,gma-MIR166g,gma-MIR166j,gma-MIR166h,mtr-MIR166e,mtr-MIR166c,mtr-MIR166d,mtr-MIR166d,mtr-MIR166f,ssl-MIR166a,tcc-MIR166b,tcc-MIR166c,aqc-MIR166d,aqc-MIR166a,crt-MIR166b,crt-MIR166a,csi-MIR166b,csi-MIR166d,ptc-MIR166f,ptc-MIR166d,sly-MIR166a,sly-MIR166a,vvi-MIR166g,vvi-MIR166f,vvi-MIR166f,vvi-MIR166b,bdi-MIR166a,bdi-MIR166f,hvu-MIR166,osa-MIR166n,osa-MIR166e,osa-…	gma-MIR166g	aaaagttgaggggaatgtcgtttggttcgagatcattcatgcaagtagtctcagacataactcttctgagtgattTCGGACCAGGCTTCATTCCCCtcagctaccaagca	gma-miR166a-3p	TCGGACCAGGCTTCATTCCCC	.(((.(((((.((..((((((..(((((((.(((((((..((.((((.(((((((((......)))))))))...)))).))....(((((((...)))))))...))))..))).)))))))..))))))..)).))))).)))...	-58.6	45.9	0.9
2	2	5'	ahy-miR167-5p_1ss21TC	TGAAGCTGCCAGCATGATCTC	21	Yes	89	2	80	2	-5.57	Chr3	+	8107970	8108230	tatggtgcaccggcatctgaTGAAGCTGCCAGCATGATCTAattagctttctttatcctttgttgtgtttcatgacgatggttaagagatcagtctcgattagatcatgttcgcagtttcacccgttgactgtcgcaccctt	13	ahy-MIR167,gma-MIR167f,gma-MIR167e,mtr-MIR167b,tcc-MIR167c,aqc-MIR167,csi-MIR167b,ptc-MIR167a,ptc-MIR167g,ptc-MIR167f,ptc-MIR167f,vvi-MIR167c,osa-MIR167b,tae-MIR167b,	ahy-MIR167	gatcatgcaccactacaagtTGAAGCTGCCAGCATGATCTTaactttccctctcctatgatttgttggggtgagatcAGATCATGTGGCAGTTTCACCtagttgttggaagcatgaat	ahy-miR167-5p	TGAAGCTGCCAGCATGATCTT	...(((((..(((((.....(((((((((.((((((((((((((((((.(((((..((.((((..((...))..)))).))...)))))..)).)).)))))))))))))).))))))))).....)).)))..)))))...	-57.2	44.4	0.9
3		5'										Chr3	+	23406057	23406317	caagggaacaagTGAAGCTGCCAGCATGATCTAtctttggttaagagatgaatgtggaaacatattgcttaaacccaagctaggtcatgctctgacagcctcactccttcctggt	13	ahy-MIR167,gma-MIR167f,gma-MIR167e,mtr-MIR167b,tcc-MIR167c,aqc-MIR167,csi-MIR167b,ptc-MIR167a,ptc-MIR167g,ptc-MIR167f,vvi-MIR167c,osa-MIR167b,tae-MIR167b,	ahy-MIR167	gatcatgcaccactacaagtTGAAGCTGCCAGCATGATCTTaactttccctctcctatgatttgttggggtgagatcAGATCATGTGGCAGTTTCACCtagttgttggaagcatgaat	ahy-miR167-5p	TGAAGCTGCCAGCATGATCTT	...(((((..(((((.((((.((((((((((((.(((.((((..(((...((((((....)))))).))).)))).))).)))))))))))..).)))).)))))..)))))...	-47.6	45.2	0.9
4	3	3'	zma-miR168b*_R+1	CCCGCCTTGCATCAAGTGAAT	21	Yes	2	0	2	0	-10.81	Chr4	+	10578617	10578877	tatgatagtagagtctcaccatcgggctcggattcgcttggtgcaggtcgggaaccaattcggctgacacagcctcgtgacttttaaacctttattggtttgtgagcagggattggatCCCGCCTTGCATCAACTGAATcggatcctcgaggtgtaaaaaaactcgtaaatccta	2	bna-MIR168,zma-MIR168b,	zma-MIR168b	tccgccgcgccgtctcgggcTCGCTTGGTGCAGATCGGGACccgccgcccggccgacgggacggatCCCGCCTTGCATCAAGTGAAtcggagccggcgcagcga	zma-miR168b*	CCCGCCTTGCATCAAGTGAA	...(((....((((..((((.(((((.((.(((((..((((((((((.(((((.((((((((((((...)))))...((.((..((((((......))))))..)))).))))))).))))).))))))))))..))))).)).)).))))))).......))))....)))...	-72.1	48	0.9
5	4	5'	osa-MIR396h-p5_3ss3AT6TC9CA	GGTGGCGGAGGAGGA	15	No	1	0	1	0	-9.81	Chr4	-	18430688	18430942	ggcGGTGGCGGAGGAGGAgaagaagaatacgattcacgcgccgcagatcaatccatttccgccttcttcgaccaccaca	2	osa-MIR396h,osa-MIR396h,sbi-MIR5566,	osa-MIR396h	agggcgccggggaggaggtggtggtggtggtgggggcgacgccggcggaggtgttcgacgcggcggaggtggcggaggaggacggcggcggcggcgtggccaaggacattTCCACAGGCTTTCTTGAACGGttcttgccac	osa-MIR396h-p5	ggaggtggcggagga	...((((((((((((((.((((..((....((((..((...))..))))..))..))))..))))))))).)))))...	-26.9	57	0.6
6	5	3'	aly-MIR4243-p3_R-1_12ss5GA6AC10TA11GA12-A14GA16TG17TA18GA19TG20TG22TC	TCAAACTTTAAATAGGAAGGGC	22	No	6	0	5	0	-12.39	Chr2	+	7068	7329	CTCAGGATAGCTGGAGCTCggacgcgagttctatcgggtaaagccaatgattagaggcattgggggcgcaacgccctcgacctattcTCAAACTTTAAATAGGTAGGACgtgtcggctgct	4	aly-MIR4243,ptc-MIR166j,pta-MIR1310,smo-MIR1103,	aly-MIR4243	ttaagaaccatgattacagtTGAAATTATAGATTTCGTACAtgacaacaatttgctctagtctcactctcaagattttgtggttgttgttgcagtattcgagagaatacatgtcaaatatgagagcatgcatgtcatgtacgaaatctacaatttaaactctaattaatggatggttct	aly-MIR4243-p3	tcaagattttgtggttgttgtt	........(((...((((..(((((..((((((((...(((((....(((....(((..(((((((((...))))))))))))....)))..)))))....))))))))))))))))))))	-40.1	52.9	0.6
7		3'										Chr3	+	14201039	14201300	CTCAGGATAGCTGGAGCTCggacgcgagttctatcgggtaaagccaatgattagaggcattgggggcgcaacgccctcgacctattcTCAAACTTTAAATAGGTAGGACgtgtcggctgct	4	aly-MIR4243,ptc-MIR166j,pta-MIR1310,smo-MIR1103,	aly-MIR4243	ttaagaaccatgattacagtTGAAATTATAGATTTCGTACAtgacaacaatttgctctagtctcactctcaagattttgtggttgttgttgcagtattcgagagaatacatgtcaaatatgagagcatgcatgtcatgtacgaaatctacaatttaaactctaattaatggatggttct	aly-MIR4243-p3	tcaagattttgtggttgttgtt	........(((...((((..(((((..((((((((...(((((....(((....(((..(((((((((...))))))))))))....)))..)))))....))))))))))))))))))))	-40.1	52.9	0.6
a, Ref_Data	Refer to the report group 2a
b, miR_name	is the name of detected miRNA sequence
	L-n means the miRNA_seq (detected) is n base less than known rep_miRSeq in the left side;
	R-n means the miRNA_seq (detected) is n base less than known rep_miRSeq in the right side;
	L+n means the miRNA_seq (detected) is n base more than known rep_miRSeq in the left side;
	R+n means the miRNA_seq (detected) is n base more than known rep_miRSeq in the right side;
	2ss5TC13TA means 2 substitutin (ss), which are T->C at position 5 and T->A at position 13
	if there is no matching annotation, the miRNA_seq (detected) is exactly same as known rep_miRSeq.
c,Genomic ID	Genomic locations of pre-miRNA are based on arabidopsis genome：ftp://ftp.arabidopsis.org/Sequences/whole chromosomes/

## Sheet: Table S8
TableS8. Profile of novel microRNAs originating from pre-miRNAs that cannot be mapped to Arabidopsis thaliana genome，but the novel microRNAs were mapped to the genome and the extended sequences at the mapped positions of the genome cannot potentially form hairpins.
Index	miR_name	miR_seq	len	raw_MF	raw_CMS	norm_MF	norm_CMS	Log2 (CMS/MF)
1	ahy-miR159_1ss7TC	TTTGGACTGAAGGGAGCTCTA	21	37	6	33	6	-2.41
2	ath-MIR402-p5_L+3R-3_12ss4CT5GC6AT7GT8GC9CT11TC12AG13TC14TG15AG18CG	ACATCTTCTCCGCGGAAGCTC	21	19	6	17	7	-1.31
3	rco-miR319d_2ss20TC21TA	TTGGACTGAAGGGAGCTCCCA	21	224	74	201	83	-1.28
4	aqc-MIR168-p5_6ss10AC17AT18AC19CA22GC23AC	CAGCAGCAACACCACCTCAACCC	23	2	0	2	0	-10.81
5	gma-MIR5368-p3_L+6R-1_6ss8CT11TG12TC14CT15CT16TG	CCTGGGATTGGCTTTGGG	18	4	1	4	1	-1.38
6	osa-MIR5083-p3	CAATGGATCCTTCTGAGCCT	20	2	1	2	1	-0.68
7	gma-miR1511_R-2	AACCAGGCTCTGATACCA	18	5	4	4	4	-0.01
8	gma-MIR5368-p5	CCTGGGATTGGCTTTGGGCTTT	22	11	8	10	9	-0.15
9	mtr-MIR2603-p3_7ss9AC17AC19AC21TC22AC23TC24TC	GTCCCTGCCCTTTGTACACACCCC	24	6	0	5	0	-12.27
10	mtr-MIR2603-p5_6ss9AC17AC19AC20AC21TC22AC	GTCCCTGCCCTTTGTACACCCC	22	4	0	4	0	-11.81
11	aly-MIR161-p5_L+3R-4_9ss6AC7AG9TG11-T13CT15AG16CT18TA19CG	CGCGACGGGGTATTGTAAGGGG	22	2	0	2	0	-10.81
12	aly-MIR161-p3_L+5R-5_10ss6AG7AT8GT9AG10TC11GT14AG16AT18TC19AG	CCTTTGTTGCTAAGATTCGA	20	2	0	1	0	-10.54
13	ath-MIR5655-p3_L+5R-5_10ss6CA7GT8GT12AT13GA14CA16GA17AG20TC24AG	CATTTATTAGATAAAAGGACGACG	24	2	0	1	0	-10.39
14	mtr-MIR2592ay-p5_R+2_12ss8TA9TA10C-11C-12GA13CT15AG17AC18AC20AT21TC22CT	AGCTTGAAAATCGGCCGTCTTC	22	2	0	1	0	-10.39
15	ath-MIR5634-p5_L+6R-5_7ss7TC8TC9TC11AG15T-19GA20GT	AGAAGACCCTGTTAAGCAT	19	4	1	3	1	-2.49
16	gma-MIR5368-p3_1ss4CA	GGAAGAGCTAGAATTCTAACCTT	23	11	3	10	3	-1.56
17	vvi-miR3630*_L-2	TGGGAATCTCTCTGATGCAC	20	5	5	4	5	0.27
a, Ref_Data	Refer to the report group 2b
b, miR_name	is the name of detected miRNA sequence
	L-n means the miRNA_seq (detected) is n base less than known rep_miRSeq in the left side;
	R-n means the miRNA_seq (detected) is n base less than known rep_miRSeq in the right side;
	L+n means the miRNA_seq (detected) is n base more than known rep_miRSeq in the left side;
	R+n means the miRNA_seq (detected) is n base more than known rep_miRSeq in the right side;
	2ss5TC13TA means 2 substitutin (ss), which are T->C at position 5 and T->A at position 13
	if there is no matching annotation, the miRNA_seq (detected) is exactly same as known rep_miRSeq.
c,Genomic ID	Genomic locations of pre-miRNA are based on arabidopsis genome：ftp://ftp.arabidopsis.org/Sequences/whole chromosomes/

## Sheet: Table S9
Table S9. Profile of novel microRNAs originating from pre-miRNAs that cannot be mapped to Arabidopsis thaliana genome，what's more ,the novel microRNAs cannot be mapped to the Arabidopsis thaliana genome.
Index	miR_name	miR_seq	len	raw_MF	raw_CMS	norm_MF	norm_CMS	Log2 (CMS/MF)
1	aly-miR845a	CGGCTCTGATACCAGTTGATG	21	59	47	53	52	-0.01
2	bdi-miR5059_L-3	CCTGGGCAGCACCACCA	17	13	13	12	15	0.32
3	bna-miR1140	ACAGCCTAAACCAATCGGAGC	21	12	33	11	37	1.78
4	bna-MIR1140-p5	CCGATTGGCTTTAGGCTGTTGT	22	27	30	24	33	0.47
5	bra-MIR1885-p3	TACATCTTCTCCGCGGAAGCTC	22	1087	818	974	913	-0.09
6	bra-MIR1885-p5	AGCTTCCTCTAGAAGATGTGC	21	102	89	91	99	0.12
7	osa-miR5083_R-1	AGACTACAATTATCTGATC	19	15	6	13	7	-1.01
8	pab-MIR947-p3	CAGCAGCAGATTCTG	15	14	0	13	0	-13.62
9	peu-MIR2911-p3_1ss6CT	GCGTGTCGGCCGGGGGACGGGCTG	24	21	0	19	0	-14.2
10	peu-MIR2911-p5_1ss3TA	GGAGGACTGCTCGAGCTGC	19	20	1	18	1	-4.01
11	ppt-miR894_R+1	CGTTTCACGTCGGGTTCACCA	21	1994	1740	1787	1941	0.12
12	ptc-miR319i_R+1_1ss5GA	TTGGACTGAAGGGAGCTCCCC	21	741	549	664	613	-0.12
13	smo-MIR1103-p3	GTGACCTCCCGGGAAGTCC	19	200	105	179	117	-0.61
a, Ref_Data	Refer to the report group 3a
b, miR_name	is the name of detected miRNA sequence
	L-n means the miRNA_seq (detected) is n base less than known rep_miRSeq in the left side;
	R-n means the miRNA_seq (detected) is n base less than known rep_miRSeq in the right side;
	L+n means the miRNA_seq (detected) is n base more than known rep_miRSeq in the left side;
	R+n means the miRNA_seq (detected) is n base more than known rep_miRSeq in the right side;
	2ss5TC13TA means 2 substitutin (ss), which are T->C at position 5 and T->A at position 13
	if there is no matching annotation, the miRNA_seq (detected) is exactly same as known rep_miRSeq.
c,Genomic ID	Genomic locations of pre-miRNA are based on arabidopsis genome：ftp://ftp.arabidopsis.org/Sequences/whole chromosomes/

[truncated: 8 more sheets: Table S10, Table S11, Table S12 Annoation, Table S12-1, Table S12-2, Table S12-3, Table S12-4, Table S13]
